# Supplementary material for: Systematic Identification and Characterization of RNA Editing in Prostate Tumors
Source: PLoS One. 2014 Jul 18;9(7):e101431. doi: 10.1371/journal.pone.0101431 (PMC4103770; doi:10.1371/journal.pone.0101431)
Supplement: File S2 — Supplemental tables S1-S18. Table S1, Overview of sequencing libraries. Table S2, The distribution of the type of RDDs across different regions of the genome. Table S3, RDD site type distribution in different genomic regions. Correlation coefficients among samples for each genomic feature are provided. Table S4, RDD sites identified in our study which overlap with the DARNED database. Table S5, Comparison of RDDs frequency between conserved elements (phastConsElements46way) and transcript regions. Table S6, Type distribution of clustered RDDs. Table S7, Overview of total RDDs in different genomic features in each sample. Table S8, Genes with RDDs affecting exonic regions. Table S9, Rank of gene expression or RDD frequency correlation between pairs of samples. Table S10, Deleterious non-synonymous RDDs. Table S11, Genes with miRNA target RDDs and their expression in each sample. Table S12, Breakdown of miRNA targets with RDDs in each sample. Table S13, Correlation between miRNA target RDDs and gene expression. Table S14, Validation of mirT RDDs. Table S15, Additional vaidation in an independent prostate cancer patient cohort. Table S16, Percentage of the genes with miRNA target RDDs that were upregulated in primary prostate tumor from other microArray datasets. Table S17, Normalized gene expression levels for each sample. Table S18, All identified RDDs. (XLSX) [file pone.0101431.s002.xlsx]

## Sheet: S TABLE INVENTORY
Table S1	Overview of sequencing libraries
Table S2	The distribution of the type of RDDs across different regions of the genome
Table S3	RDD site type distribution in different genomic regions. Correlation coefficients among samples for each genomic feature are provided.
Table S4	RDD sites identified in our study which overlap with the DARNED database
Table S5	Comparison of RDDs frequency between conserved elements (phastConsElements46way) and transcript regions
Table S6	Type distribution of clustered RDDs
Table S7	Overview of total RDDs in different genomic features in each sample
Table S8	Genes with RDDs affecting exonic regions
Table S9	Rank of gene expression or RDD frequency correlation between pairs of samples
Table S10	Deleterious non-synonymous RDDs
Table S11	Validation of mirT RDDs
Table S12	Genes with miRNA target RDDs and their expression in each sample
Table S13	Breakdown of miRNA targets with RDDs in each sample
Table S14	Correlation between miRNA target RDDs and gene expression
Table S15	Additional vaidation in an independent prostate cancer patient cohort
Table S16	percentage of the genes with miRNA target RDDs that were upregulated in primary prostate tumor from other microArray datasets
Table S17	Normalized gene expression levels for each sample.
Table S18	All identified RDDs

## Sheet: Table S1
Table S1
Overview of sequencing libraries
				Genomic DNA				Poly(A)+ RNA
Article ID	Sample ID	Description	Origin	Total PE reads	Read length	Total base pairs (Gb)	Total mapped pairs (%)	Total PE reads	Read length	Total base pairs (Gb)	Total mapped pairs (%)
CC1	1005	Adenocarcinoma; distant metastasis	Patient 1	140603493	51	14.3416	123,814,209 (88.06%)	152406518	51	15.5455	115,458,630 (75.76%)
CC2	890_LN	Benign lymph node	Patient 2	67759260	50	6.77593	59,420,701 (87.69%)	149916155	51	15.2914	119,927,417 (80.00%)
CC3	890L	Adenocarcinoma; primary	Patient 2	62823745	50	6.28237	59,114,461 (94.10%)	136311936	51	13.9038	105,470,006 (77.37%)
CC4	945L_LN	Adenocarcinoma; lymph node metastasis	Patient 3	75218438	50	7.52184	66,976,426 (89.04%)	143020336	51	14.5881	105,115,899 (73.50%)
CC5	945	Adenocarcinoma; primary	Patient 3	78355055	50	7.83551	68,923,971 (87.96%)	154702823	51	15.7797	118,105,937 (76.34%)
CC6	946b_Urethra	Neuroendocrine; metastasis	Patient 4	83334008	50	8.3334	69,662,628 (83.59%)	124903585	51	12.7402	90,022,943 (72.07%)
CC7	961	Adenocarcinoma; primary	Patient 5	147740773	50	14.7741	112,555,351 (76.18%)	152108073	51	15.515	125,221,356 (82.32%)
CC8	963L_LN	Hybrid Adenocarcinoma-Neuroendocrine; lymph node metastasis	Patient 6	78522512	50	7.85225	68,761,526 (87.57%)	86104776	50	8.61048	63,540,622 (73.79%)
CC9	963_Lpa_JP	Hybrid Adenocarcinoma-Neuroendocrine tumor; primary	Patient 6	178323353	76	27.1051	153,015,119 (85.81%)	87501045	50	8.7501	61,133,867 (69.87%)
CC10	971LP	Adenocarcinoma; primary	Patient 7	67759260	50	6.77593	59,420,701 (87.69%)	79216121	76	12.0409	58,443,297 (73.78%)
CC11	972_2_Penile	Neuroendocrine tumour; metastasis	Patient 4	89048481	50	8.90485	74,180,406 (83.30%)	96616107	50	9.66161	72,995,629 (75.55%)
CC12	AB311	Adenocarcinoma; primary xenograft	Patient 8	167395139	51	17.0743	132,219,402 (78.99%)	161065381	51	16.4287	121,570,294 (75.48%)
CC13	AB313B	Adenocarcinoma; primary xenograft	Patient 9	186117517	51	18.984	142,226,796 (76.42%)	188404710	51	19.2173	136,681,508 (72.55%)
CC14	AB313H	Adenocarcinoma; primary xenograft	Patient 9	131454792	51	13.4084	103,445,908 (78.69%)	167991279	51	17.1351	119,609,762 (71.20%)
CC15	C42	Cell line C4-2	Cell line 1	83907668	50	8.39077	72,835,509 (86.80%)	83551991	50	8.3552	40,463,786 (48.43%)
CC16	LNCaP	Cell line LNCaP	Cell line 2	8210582	50	0.821058	8,103,536 (98.70%)	84205993	50	8.4206	53,962,506 (64.08%)
Second sequence dataset:
CC17	LNCaP	Cell line LNCaP	Cell line	488613839	101	98.7	398,838,808 (81.63%)	573618032	101	115.871	490,882,490 (85.58%)

## Sheet: Table S2
Table S2
The distribution of the type of RDDs across different regions of the genome
Type	Total	Repeat regions	Alu-repeat	non-Alu-repeat	non-repeat	in DARNED	Exonic	Intronic	UTR	ncRNA	miRNA target
A-G/T-C	82,669 (75.37%)*	67,411 (93.64%)	59,982 (98.09%)	7,429 (66.04%)	15,258 (40.91%)	3426	1,564 (34.93%)	46,587 (86.76%)	3,330 (80.88%)	7,252 (46.89%)	2,065 (68.31%)
C-T/G-A	12,088 (11.02%)	2,071 (2.88%)	425 (0.70%)	1,646 (14.63%)	10,017 (26.86%)	0	1,364 (30.47%)	3,092 (5.76%)	309 (7.51%)	3,847 (24.87%)	393 (13.00%)
G-T/C-A	3,981 (3.63%)	790 (1.10%)	192 (0.31%)	598 (5.32%)	3,191 (8.56%)	NA	415 (9.27%)	1,030 (1.92%)	200 (4.86%)	1,043 (6.74%)	207 (6.85%)
A-C/T-G	3,678 (3.35%)	654 (0.91%)	162 (0.26%)	492 (4.37%)	3,024 (8.11%)	NA	363 (8.11%)	990 (1.84%)	57 (1.38%)	1,245 (8.05%)	82 (2.71%)
G-C/C-G	3,567 (3.25%)	652 (0.91%)	178 (0.29%)	474 (4.21%)	2,915 (7.82%)	NA	380 (8.49%)	960 (1.79%)	40 (0.97%)	1,219 (7.88%)	69 (2.28%)
A-T/T-A	1,902 (1.73%)	412 (0.57%)	106 (0.17%)	306 (2.72%)	1,490 (4.00%)	NA	391 (8.73%)	1038 (1.93%)	181 (4.40%)	861 (5.57%)	207 (6.85%)
Total	109690	71990	61149	11249	37292	3426	4477	53697	4117	15467	3023
* proportion of total number
Break down of RDD numbers in different repeat regions and genomic regions
	Alu	non-Alu-repeat	non-repeat
exonic	175	41	4261
intronic	39919	5346	8432
ncRNA_exonic	927	307	14233
UTR3	2902	129	945
ncRNA_intronic	4206	1389	1721
upstream	5216	1187	2592
UTR5	36	7	98
intergenic	2501	1905	2224
downstream	5267	938	2786

## Sheet: Table S3
Table S3
RDD site type distribution in different genomic regions. Correlation coefficients among samples for each genomic feature are provided.
Regions	Types	CC1	CC2	CC3	CC4	CC5	CC6	CC7	CC8	CC9	CC10	CC11	CC12	CC13	CC14	CC15	CC16	Corrlation coefficients among sapmles
Whole genome																		0.92~1
	T-G	3.01837	2.81446	2.76521	3.54448	2.94169	3.03598	3.125	1.89107	1.23676	2.75583	2.13214	2.14671	2.27921	1.66201	4.0226	4.94537
	G-T	2.68846	2.63033	2.7293	3.34269	2.68334	2.75779	3.26139	1.93046	1.2091	2.44351	2.05372	2.39482	2.0006	2.00624	3.92984	3.85279
	T-C	30.2132	29.7648	30.051	25.5396	29.6107	29.9184	27.3601	33.1725	39.4776	29.0281	32.639	34.7141	34.6749	36.2091	22.761	21.6791
	A-T	2.44227	2.2463	2.34145	2.79874	2.37214	2.27396	2.85223	1.64483	0.948317	2.49862	1.79394	1.79072	1.67165	1.98472	2.81666	3.10523
	C-T	8.92215	8.85896	8.86303	10.7914	9.17151	8.93257	9.76044	6.94376	4.16864	9.11262	7.40614	6.90399	6.41805	5.58305	12.6919	12.5359
	G-A	9.48348	8.76427	9.03541	11.0195	9.39463	9.28939	10.0391	6.79602	4.45709	10.1047	7.74924	7.36785	6.73693	5.63683	12.9111	12.7085
	G-C	2.81649	2.78289	2.72211	3.57958	2.70096	2.80617	2.92339	2.00926	1.26442	2.90281	2.09293	1.97411	2.10131	1.40921	3.84551	4.37033
	A-G	29.5682	31.8376	30.9488	26.6713	30.2037	30.124	28.884	38.2941	42.1408	29.9835	35.5995	33.5167	36.407	38.3606	22.6429	23.0592
	C-A	2.71308	2.60403	2.67184	3.18477	2.90059	2.7094	3.09535	1.88122	1.29603	2.62723	2.3037	2.31931	1.71528	2.00624	3.73587	3.10523
	A-C	2.85095	2.65664	2.65747	3.32514	2.85362	2.87269	2.92339	1.83197	1.30394	2.71909	2.19096	2.22222	2.14159	1.58133	3.78647	3.62277
	C-G	2.85588	2.79867	2.84421	3.54448	2.85949	2.8485	2.79886	2.14715	1.34345	3.307	2.09783	2.39482	2.03417	1.5867	3.90454	3.50776
	T-A	2.4275	2.24104	2.37018	2.65836	2.30756	2.43121	2.97676	1.4577	1.15379	2.51699	1.94099	2.25458	1.81934	1.97397	2.95159	3.50776
Alu																		0.99~1
	T-G	0.228551	0.19543	0.132832	0.186916	0.161976	0.103734	0.25731	0.0219491	0.0187512	0.23753	0.0757863	0.162112	0.148337	0.118285	0.911162	0
	G-T	0.369198	0.225496	0.0885544	0.233645	0.121482	0.165975	0.280702	0.0658472	0.0562535	0.118765	0.101048	0.0463177	0.162464	0.0591424	0.911162	0
	T-C	48.6814	45.5652	47.4873	44.8131	47.297	47.6971	46.4327	45.7199	48.0093	47.209	45.9644	50.4863	47.1569	47.6195	41.344	46.1538
	A-T	0.474684	0.255562	0.199247	0.654206	0.263211	0.207469	0.51462	0.109745	0.0937559	0.534442	0.12631	0.20843	0.105955	0.216856	0.797267	0
	C-T	0.386779	0.405893	0.354217	0.514019	0.40494	0.248963	0.374269	0.373134	0.200013	0.415677	0.404194	0.509495	0.183655	0.256284	1.70843	0
	G-A	0.632911	0.511124	0.221386	0.560748	0.425187	0.311203	0.397661	0.24144	0.225014	0.593824	0.3663	0.555813	0.211909	0.256284	1.70843	0
	G-C	0.334037	0.285628	0.15497	0.420561	0.263211	0.186722	0.233918	0.0658472	0.0687543	0.118765	0.0884173	0.0926355	0.204846	0	1.13895	0
	A-G	47.82	51.7739	50.8523	51.4019	50.3138	50.3734	50.924	53.007	51.0469	50.2375	52.3178	47.2904	51.2467	51.0596	47.836	53.8462
	C-A	0.316456	0.225496	0.0442772	0.46729	0.161976	0.186722	0.0935673	0.109745	0.0625039	0.118765	0.101048	0.115794	0.134209	0.0887137	1.02506	0
	A-C	0.140647	0.120265	0.15497	0.140187	0.141729	0.186722	0.163743	0.0658472	0.0687543	0.0593824	0.101048	0.162112	0.148337	0.0788566	0.797267	0
	C-G	0.351617	0.210463	0.221386	0.280374	0.303705	0.186722	0.187135	0.175593	0.0875055	0.23753	0.138942	0.115794	0.183655	0.0788566	0.683371	0
	T-A	0.263713	0.225496	0.0885544	0.327103	0.141729	0.145228	0.140351	0.0438982	0.0625039	0.118765	0.214728	0.254748	0.113018	0.16757	1.13895	0
Non-repeat																		0.99~1
	T-G	4.35254	4.31132	4.13848	4.37948	4.26679	4.3809	4.25532	3.86485	3.97434	3.94374	3.96133	4.03298	4.51589	3.83506	4.32215	5.01193
	G-T	3.76394	4.00831	4.03699	4.03226	3.92873	3.92265	4.41833	3.72599	3.56993	3.50248	3.52002	4.32264	3.74132	4.59919	4.069	3.69928
	T-C	21.3522	20.6995	21.0307	20.8781	21.1969	21.3546	20.1699	21.1988	22.577	20.9873	21.4774	20.4545	21.951	20.8333	21.4138	21.3007
	A-T	3.36121	3.26379	3.30401	3.33781	3.28004	3.19861	3.57756	3.17056	2.6914	3.2267	3.06819	3.11943	3.24443	4.23875	2.86893	3.04296
	C-T	13.1041	13.6438	13.419	13.2728	13.2115	12.9686	13.3408	13.4228	12.3274	13.155	13.3025	12.7897	13.0216	12.9469	13.679	12.7685
	G-A	13.7469	13.5659	13.6446	13.6313	13.6775	13.4635	13.7869	13.284	12.941	14.5063	13.7228	13.5027	13.4235	12.8749	13.7821	13.0072
	G-C	4.01952	4.26803	4.11592	4.39068	3.89219	4.08762	4.00652	3.72599	3.75122	4.19195	3.80372	3.65419	4.019	3.40254	4.05025	4.47494
	A-G	21.0734	20.561	20.8728	20.7325	20.9685	21.153	20.5302	23.5825	23.5671	20.5461	22.1603	21.5463	21.1472	20.9487	20.6919	22.7924
	C-A	3.77943	3.91308	4.01443	3.81944	4.18456	3.91348	4.28106	3.5177	3.807	3.80585	4.04539	4.41176	3.31019	4.55594	3.92837	3.16229
	A-C	4.04275	4.09488	3.86784	4.08826	4.07492	4.02346	3.92073	3.54085	3.66755	3.9989	3.86676	4.07754	4.14322	3.6188	4.01275	3.69928
	C-G	4.09696	4.28534	4.18358	4.27867	4.04751	4.10595	3.84351	4.18885	3.90462	4.6332	3.71966	4.45633	3.98246	3.83506	4.14401	3.63962
	T-A	3.307	3.38499	3.37167	3.1586	3.2709	3.42773	3.86925	2.77713	3.22131	3.50248	3.3519	3.63191	3.50018	4.31084	3.03769	3.40095
Transcript(exonic+UTR)																		0.98~1
	T-G	4.00971	3.85425	3.62851	3.95369	3.90585	3.99952	3.82558	3.86719	3.96614	3.52396	3.85104	4.14878	4.15982	3.44382	4.147	5.02058
	G-T	3.52438	3.26725	3.21094	3.26179	3.30789	3.21173	3.65116	3.24219	3.11971	2.78207	2.88828	3.25465	3.36617	3.35773	3.77696	2.96296
	T-C	24.1045	23.8786	24.5788	23.7645	24.1349	24.5546	23.6512	24.1797	25.4655	24.575	23.5967	22.4964	24.0102	24.9462	22.3172	21.7284
	A-T	2.84262	2.82423	2.66379	2.89466	2.68448	2.7027	2.87209	2.57812	2.05562	2.72025	2.70663	2.57511	2.90093	2.8842	2.65408	3.29218
	C-T	12.0291	12.1497	11.7063	12.1576	11.9338	11.7683	11.8721	11.2891	10.9069	11.0046	12.752	11.6595	12.2514	11.1279	13.3342	12.7572
	G-A	12.7802	12.0501	12.1382	12.5247	12.4427	12.1319	12.3023	11.5234	11.8017	13.0139	12.4251	11.8026	12.5342	10.8265	13.5128	12.9218
	G-C	3.70927	3.74349	3.55652	3.85484	3.54962	3.53896	3.65116	3.4375	3.31318	3.70943	3.63306	3.36195	3.57599	2.75506	3.86628	4.19753
	A-G	22.9027	24.7536	25.126	23.7927	23.9567	24.3607	24.5814	26.4844	26.2636	24.6677	24.4323	25.1431	23.5085	27.3784	22.0875	23.5391
	C-A	3.47816	3.2894	3.45572	3.44535	3.62595	3.53896	3.67442	3.4375	3.4341	3.43122	3.5059	4.04149	3.05601	3.55144	3.66212	3.04527
	A-C	3.75549	3.73242	3.41253	3.67128	3.74046	3.57532	3.24419	3.51562	3.65175	3.49304	3.5604	4.36338	3.80405	3.4223	3.85352	3.29218
	C-G	3.94037	3.8321	3.87329	3.8972	3.96947	3.78136	3.62791	4.21875	3.53083	4.17311	3.74205	4.32761	3.7037	3.27163	3.96836	3.7037
	T-A	2.9235	2.62488	2.64939	2.7817	2.74809	2.83602	3.04651	2.22656	2.49093	2.90572	2.90645	2.82546	3.12899	3.03487	2.81996	3.53909
Intergenic																		0.91~1
	T-G	2.61921	2.42905	2.46172	2.8522	2.71739	2.20994	2.5	1.74364	1.62991	1.62602	2.17814	2.63889	1.52643	1.74958	3.80158	4.74777
	G-T	2.97739	2.81385	2.88202	4.14866	3.28804	2.69037	3.48624	2.12064	2.27709	2.43902	2.91715	3.88889	1.56366	3.01433	4.54335	5.04451
	T-C	28.1173	28.8119	29.1504	25.5834	27.7717	30.7471	28.4174	33.8831	34.8514	29.3844	29.9494	30.0926	37.6768	32.7993	21.465	19.5846
	A-T	2.99978	2.3088	2.852	2.89542	3.04348	1.80159	3.3945	2.12064	1.84564	3.25203	2.25593	2.4537	1.07967	3.11973	3.29161	2.96736
	C-T	9.33512	7.96056	8.10567	9.63699	9.15761	7.03819	8.37156	7.21018	5.80058	8.24623	8.34306	9.30556	4.43038	6.07083	12.7492	10.9792
	G-A	9.69331	8.10486	8.01561	10.242	9.4837	7.85491	9.01376	6.73893	6.20805	8.01394	8.63477	9.86111	4.41176	6.40809	13.3519	13.3531
	G-C	2.70875	2.3088	2.4317	3.15471	2.6087	2.33005	2.24771	1.97926	1.7977	2.43902	2.46986	2.08333	1.58228	1.60202	4.17246	4.45104
	A-G	30.6246	35.8105	34.1939	29.7753	31.0054	36.5121	31.5138	36.7107	37.3442	34.6109	33.2166	27.6389	42.4981	36.5093	22.1604	22.8487
	C-A	2.77591	2.38095	2.49174	2.50648	3.125	2.06582	2.84404	2.12064	2.25312	1.8583	2.80047	2.77778	1.04244	2.59275	3.24525	3.85757
	A-C	2.75353	2.09235	2.34164	3.02506	2.6087	2.37809	2.66055	1.60226	1.86961	2.32288	2.35317	2.4537	1.41474	1.64418	3.75522	4.1543
	C-G	2.68637	2.52525	2.34164	3.32757	2.44565	2.0418	2.24771	1.97926	1.74976	2.78746	2.35317	2.73148	1.45197	1.7285	3.98702	4.1543
	T-A	2.70875	2.4531	2.73191	2.8522	2.74457	2.33005	3.30275	1.79076	2.37296	3.01974	2.5282	4.07407	1.32167	2.76138	3.47705	3.85757

## Sheet: Table S4
Table S4
RDD sites identified in our study which overlap with the DARNED database
	Number	Recurrent sites	Non-recurrent sites
Sites in DARNED	40488
Sites in common	3426	1618	1808
Other A-G(T-C) sites	79243	24986	54257
Total genes with A-G(T-C) RDDs	12459
Overlapped with genes in DARNED	1,081 (8.67%)

## Sheet: Table S5
Table S5
Comparison of RDDs frequency between conserved elements (phastConsElements46way) and transcript regions
Region	Total RDDs	RDDs in Conserved regions	Conserved/Total %
All	109690	19758	0.180126
Intergenic	6630	947	0.142836
Upstream (10kb)	8995	902	0.100278
5'UTR	141	18	0.12766
Exonic	4477	2822	0.630333
Intronic	53697	2364	0.0440248
ncRNA exonic	15467	11157	0.721342
ncRNA intronic	7316	411	0.0561782
3'UTR	3976	351	0.0882797
Downstream (10kb)	8991	786	0.0874208
Transcripts(UTR+Exonic)	24061	14348	0.596318
total length of conserved regions(bp)		2306784
Sites per Mb		8565.2
total length of involved transcripts(bp)	23925934
Sites per Mb	1005.6
Only A-G/T-C		8650
total length of conserved regions(bp)		1555407
Sites per Mb		5561.2
Only A-G/T-C	12146
total length of involved transcripts(bp)	13343831
Sites per Mb	910.2

## Sheet: Table S6
Table S6
Type distribution of clustered RDDs
Type	Total clustered	ncRNA	UTR	Alu	miRNA
A-G/T-C	38,075 (81.23%)#	4,333 (47.28%)	2,299 (96.92%)	28,264 (99.64%)	1,235 (87.40%)
C-T/G-A	4,138 (8.83%)	2,282 (24.90%)	24 (1.01%)	45 (0.16%)	73 (5.17%)
C-G/G-C	1,293 (2.76%)	725 (7.91%)	7 (0.30%)	17 (0.06%)	17 (1.20%)
T-G/A-C	1,239 (2.64%)	715 (7.80%)	7 (0.30%)	17 (0.06%)	18 (1.27%)
C-A/G-T	1,112 (2.37%)	604 (6.59%)	16 (0.67%)	12 (0.04%)	27 (1.91%)
T-A/A-T	1,018 (2.17%)	505 (5.51%)	19 (0.80%)	10 (0.04%)	43 (3.04%)
Total	46875	9164	2372	28365	1413
Clusters of only A-G/T-C RDDs	34,329 (90.16%)*	2,220 (51.23%)	2,273 (98.87%)	28,195 (99.76%)	1,166 (94.41%)
# Numbers in brackets are the precentage of specific type of RDD sites in clusters. i.e. cell B5 indicates that 81.23% of all clustered RDD sites are A-G/T-C; cell E5 indicates that 47.28% of clustered sites in Alu regions are A-G/T-C
*Numbers in brackets are the percentage of clusters that are generated by only A-G/T-C RDDs

## Sheet: Table S7
Table S7
Overview of total RDDs in different genomic features in each sample
Feature	Combined	CC1	CC2	CC3	CC4	CC5	CC6	CC7	CC8	CC9	CC10	CC11	CC12	CC13	CC14	CC15	CC16	Average
Total	109690	20309	19009	13923	11398	17031	16535	16864	10153	25308	5443	20402	9270	29791	18592	11858	1739
Intergenic	6630	1334	795	649	487	872	896	891	717	1433	206	1980	598	1356	1173	606	115
Upstream (10kb)	8995	1510	1545	1263	872	1295	1600	1507	750	1391	292	1715	781	2292	1719	860	123
5'UTR	141	16	24	13	20	13	29	14	4	12	14	9	3	44	16	24	0
Intronic	53697	6051	5088	3015	1690	4658	3434	3215	4731	15461	1191	8398	3851	11906	7971	1597	147
Exonic	4477	404	676	332	469	530	551	591	167	248	235	315	124	2413	274	385	20
ncRNA intronic	7316	1137	734	632	312	833	687	689	740	1540	156	1357	463	1551	1231	267	40
ncRNA exonic	15467	7667	7287	5787	5969	6618	6831	6921	2204	3518	2559	4831	2444	7792	3608	7142	1192
3'UTR	3976	567	1042	813	624	699	840	1074	185	357	427	350	225	713	748	286	3
Downstream (10kb)	8991	1623	1818	1419	955	1513	1667	1962	655	1348	363	1447	781	1724	1852	691	99
DARNED	3426	518	816	606	420	574	657	660	231	537	332	433	285	1031	733	167	2
Transcripts (exonic+UTR)	8594	987	1742	1158	1113	1242	1420	1679	356	617	676	674	352	3170	1038	695	23
(Intronic+ncRNA exonic)/Whole %	0.630541	0.675464	0.651007	0.632191	0.67196	0.662087	0.620804	0.601044	0.683049	0.749921	0.688958	0.648417	0.679072	0.661206	0.622795	0.736971	0.769983
Intronic/Whole %	0.489534	0.297947	0.267663	0.216548	0.148272	0.273501	0.207681	0.190643	0.465971	0.610914	0.218813	0.411626	0.415426	0.399651	0.428733	0.134677	0.0845313
ncRNA exonic/Whole %	0.141006	0.377517	0.383345	0.415643	0.523688	0.388586	0.413124	0.410401	0.217079	0.139007	0.470145	0.236791	0.263646	0.261556	0.194062	0.602294	0.685451
Exonic/Whole %	0.040815	0.0198927	0.0355621	0.0238454	0.0411476	0.0311197	0.0333233	0.0350451	0.0164483	0.00979927	0.0431747	0.0154397	0.0133765	0.0809976	0.0147375	0.0324675	0.0115009	0.0286174
non-synonymous	1552	211	349	169	243	284	287	293	97	118	119	156	47	452	86	232	11
non-synonymous/exonic %	0.346661	0.522277	0.516272	0.509036	0.518124	0.535849	0.520871	0.49577	0.580838	0.475806	0.506383	0.495238	0.379032	0.187319	0.313869	0.602597	0.55
RDDs in CNV regions	39414	7891	NA	NA	NA	NA	10348	NA	1756	6052	NA	NA	5541	11802	6854	NA	207
Total length of CNV regions	NA	1229803386	NA	NA	NA	NA	1798466537	NA	220290193	382710402	NA	NA	1742268552	1186430292	1216217574	NA	399835135
RDD frequency in CNVs (per Mb)	NA	6.41647	NA	NA	NA	NA	5.75379	NA	7.9713	15.8135	NA	NA	3.18034	9.94749	5.6355	NA	0.517713
RDD frequency in Genome (per Mb)	NA	6.45	NA	NA	NA	NA	5.25	NA	3.23	8.04	NA	NA	2.95	9.47	5.91	NA	0.55
UTR3/transcript %	0.462648	0.574468	0.598163	0.702073	0.560647	0.562802	0.591549	0.639666	0.519663	0.578606	0.631657	0.519288	0.639205	0.224921	0.720617	0.411511	0.130435	0.537829
miRNA_target	3023	486	752	563	440	527	620	755	231	394	359	348	231	734	614	325	17
Alu	61149	5688	6652	4517	2140	4939	4820	4275	4556	15999	1684	7917	4318	14157	10145	878	13
non-Alu-Repeat	11249	1709	806	538	330	1147	804	933	1276	2138	133	2968	464	1949	1511	314	50
non-Repeat	37292	12912	11551	8868	8928	10945	10911	11656	4321	7171	3626	9517	4488	13685	6936	10666	1676

## Sheet: Table S8
Table S8
Genes with RDDs affecting exonic regions:
4886 genes have exonic RDDs, 2898 of them were recurred in 2 or more than 2 samples. 910 genes have non-synonymous changes, and 369 of them were recurrent.
# Column D: number of combined exonic RDDs within the gene
# Column E: number of combined non-synonymous RDDs within the gene
# Column F: number of recurrent samples with exonic RDDs
# Column G: number of recurrent samples with non-synonymous RDDs
# Column H - W: breakdown of number of exonic RDDs in each sample
# Column X - AM: breakdown of number of non-synonymous RDDs in each sample
			4886	910			Exonic																non-synonymous
Gene	Name	Type	Exonic	Non-syn	RN exonic	RN non-syn	CC1	CC2	CC3	CC4	CC5	CC6	CC7	CC8	CC9	CC10	CC11	CC12	CC13	CC14	CC15	CC16	CC1	CC2	CC3	CC4	CC5	CC6	CC7	CC8	CC9	CC10	CC11	CC12	CC13	CC14	CC15	CC16	Deleterious
ENSG00000003096	KLHL13	protein_coding	7	2	1	1	0	0	0	0	0	0	0	0	0	0	0	0	7	0	0	0	0	0	0	0	0	0	0	0	0	0	0	0	2	0	0	0	ENSG00000003096
ENSG00000005100	DHX33	protein_coding	1	0	1	0	0	0	0	0	0	0	0	0	0	0	1	0	0	0	0	0	0	0	0	0	0	0	0	0	0	0	0	0	0	0	0	0	-
ENSG00000005483	MLL5	protein_coding	3	1	1	1	0	0	0	0	0	0	0	0	0	0	0	0	3	0	0	0	0	0	0	0	0	0	0	0	0	0	0	0	1	0	0	0	ENSG00000005483
ENSG00000005801	ZNF195	protein_coding	1	0	8	0	1	0	1	0	1	0	0	1	1	0	1	1	0	0	1	0	0	0	0	0	0	0	0	0	0	0	0	0	0	0	0	0	-
ENSG00000005810	MYCBP2	protein_coding	3	1	2	1	0	0	0	0	0	0	0	0	0	0	0	0	2	0	1	0	0	0	0	0	0	0	0	0	0	0	0	0	0	0	1	0	ENSG00000005810
ENSG00000005889	ZFX	protein_coding	2	1	1	1	2	0	0	0	0	0	0	0	0	0	0	0	0	0	0	0	1	0	0	0	0	0	0	0	0	0	0	0	0	0	0	0	-
ENSG00000006125	AP2B1	protein_coding	1	0	1	0	0	0	0	0	0	0	0	0	0	0	0	0	1	0	0	0	0	0	0	0	0	0	0	0	0	0	0	0	0	0	0	0	-
ENSG00000006432	MAP3K9	protein_coding	2	1	1	1	0	0	0	0	0	0	0	0	0	0	0	0	2	0	0	0	0	0	0	0	0	0	0	0	0	0	0	0	1	0	0	0	-
ENSG00000006459	JHDM1D	protein_coding	5	0	1	0	0	0	0	0	0	0	0	0	0	0	0	0	5	0	0	0	0	0	0	0	0	0	0	0	0	0	0	0	0	0	0	0	-
ENSG00000006468	ETV1	protein_coding	2	0	2	0	0	0	0	0	0	1	0	0	0	0	0	0	1	0	0	0	0	0	0	0	0	0	0	0	0	0	0	0	0	0	0	0	-
ENSG00000006534	ALDH3B1	processed_transcript	2	0	1	0	0	0	0	0	0	0	0	0	0	0	0	0	2	0	0	0	0	0	0	0	0	0	0	0	0	0	0	0	0	0	0	0	-
ENSG00000006607	FARP2	protein_coding	1	0	1	0	0	0	0	0	0	0	0	0	0	0	0	0	0	0	1	0	0	0	0	0	0	0	0	0	0	0	0	0	0	0	0	0	-
ENSG00000006611	USH1C	protein_coding	1	0	1	0	0	0	0	0	0	0	0	0	0	0	0	0	1	0	0	0	0	0	0	0	0	0	0	0	0	0	0	0	0	0	0	0	-
ENSG00000006695	COX10	protein_coding	1	1	1	1	0	0	0	0	0	0	0	0	0	0	0	0	0	0	1	0	0	0	0	0	0	0	0	0	0	0	0	0	0	0	1	0	ENSG00000006695
ENSG00000006712	PAF1	protein_coding	1	1	1	1	0	0	0	0	0	0	0	0	0	0	0	0	0	0	1	0	0	0	0	0	0	0	0	0	0	0	0	0	0	0	1	0	-
ENSG00000006747	SCIN	protein_coding	1	0	1	0	0	0	0	0	0	0	0	0	0	0	0	0	1	0	0	0	0	0	0	0	0	0	0	0	0	0	0	0	0	0	0	0	-
ENSG00000007341	ST7L	protein_coding	1	0	1	0	0	0	0	0	0	0	0	0	0	0	0	0	1	0	0	0	0	0	0	0	0	0	0	0	0	0	0	0	0	0	0	0	-
ENSG00000008128	CDK11A	protein_coding	1	0	2	0	0	0	0	1	0	0	0	0	0	0	0	0	0	0	1	0	0	0	0	0	0	0	0	0	0	0	0	0	0	0	0	0	-
ENSG00000008294	SPAG9	protein_coding	1	0	1	0	0	0	0	0	0	0	0	0	0	0	0	0	1	0	0	0	0	0	0	0	0	0	0	0	0	0	0	0	0	0	0	0	-
ENSG00000008311	AASS	protein_coding	2	0	1	0	0	0	0	0	0	0	0	0	0	0	0	0	2	0	0	0	0	0	0	0	0	0	0	0	0	0	0	0	0	0	0	0	-
ENSG00000009335	UBE3C	protein_coding	1	0	1	0	0	0	0	0	0	0	0	0	0	1	0	0	0	0	0	0	0	0	0	0	0	0	0	0	0	0	0	0	0	0	0	0	-
ENSG00000009413	REV3L	protein_coding	1	0	1	0	0	0	0	0	0	0	0	0	0	0	0	0	1	0	0	0	0	0	0	0	0	0	0	0	0	0	0	0	0	0	0	0	-
ENSG00000010017	RANBP9	protein_coding	1	1	1	1	0	0	0	0	0	0	1	0	0	0	0	0	0	0	0	0	0	0	0	0	0	0	1	0	0	0	0	0	0	0	0	0	ENSG00000010017
ENSG00000010292	NCAPD2	protein_coding	1	1	1	1	0	0	0	0	0	0	0	0	0	0	0	0	0	0	1	0	0	0	0	0	0	0	0	0	0	0	0	0	0	0	1	0	ENSG00000010292
ENSG00000010319	SEMA3G	protein_coding	4	0	1	0	0	0	0	0	0	0	0	0	0	0	0	0	4	0	0	0	0	0	0	0	0	0	0	0	0	0	0	0	0	0	0	0	-
ENSG00000010438	PRSS3	protein_coding	3	3	2	2	0	0	1	0	0	3	0	0	0	0	0	0	0	0	0	0	0	0	1	0	0	3	0	0	0	0	0	0	0	0	0	0	ENSG00000010438
ENSG00000010671	BTK	protein_coding	1	0	1	0	0	1	0	0	0	0	0	0	0	0	0	0	0	0	0	0	0	0	0	0	0	0	0	0	0	0	0	0	0	0	0	0	-
ENSG00000010818	HIVEP2	protein_coding	1	0	1	0	0	0	0	0	0	0	0	0	0	0	0	0	1	0	0	0	0	0	0	0	0	0	0	0	0	0	0	0	0	0	0	0	-
ENSG00000011114	BTBD7	protein_coding	1	0	1	0	0	0	0	0	0	0	0	0	0	1	0	0	0	0	0	0	0	0	0	0	0	0	0	0	0	0	0	0	0	0	0	0	-
ENSG00000011201	KAL1	protein_coding	2	2	2	2	0	0	0	0	0	0	0	0	1	0	0	0	1	0	0	0	0	0	0	0	0	0	0	0	1	0	0	0	1	0	0	0	ENSG00000011201
ENSG00000011426	ANLN	protein_coding	2	1	1	1	0	0	0	0	0	0	0	0	0	0	0	0	0	0	2	0	0	0	0	0	0	0	0	0	0	0	0	0	0	0	1	0	-
ENSG00000014164	ZC3H3	protein_coding	1	0	3	0	0	1	0	0	0	1	0	0	0	0	0	0	0	0	1	0	0	0	0	0	0	0	0	0	0	0	0	0	0	0	0	0	-
ENSG00000014216	CAPN1	protein_coding	1	0	3	0	0	0	0	1	0	0	0	0	0	0	0	0	1	0	1	0	0	0	0	0	0	0	0	0	0	0	0	0	0	0	0	0	-
ENSG00000017427	IGF1	protein_coding	1	0	1	0	0	0	0	0	0	0	0	0	0	0	0	0	1	0	0	0	0	0	0	0	0	0	0	0	0	0	0	0	0	0	0	0	-
ENSG00000018280	SLC11A1	protein_coding	2	0	1	0	0	0	0	0	0	0	0	0	0	0	0	0	2	0	0	0	0	0	0	0	0	0	0	0	0	0	0	0	0	0	0	0	-
ENSG00000018510	AGPS	protein_coding	2	1	1	1	0	0	0	0	0	0	0	0	0	0	0	0	2	0	0	0	0	0	0	0	0	0	0	0	0	0	0	0	1	0	0	0	ENSG00000018510
ENSG00000019102	VSIG2	protein_coding	1	1	1	1	0	0	0	0	0	0	0	0	0	1	0	0	0	0	0	0	0	0	0	0	0	0	0	0	0	1	0	0	0	0	0	0	ENSG00000019102
ENSG00000019144	PHLDB1	protein_coding	2	0	1	0	0	0	0	0	0	0	0	0	0	0	0	0	2	0	0	0	0	0	0	0	0	0	0	0	0	0	0	0	0	0	0	0	-
ENSG00000019549	SNAI2	protein_coding	2	0	1	0	0	0	0	0	0	0	0	0	0	0	0	0	2	0	0	0	0	0	0	0	0	0	0	0	0	0	0	0	0	0	0	0	-
ENSG00000019991	HGF	protein_coding	1	0	1	0	0	0	0	0	0	0	0	0	0	0	0	0	1	0	0	0	0	0	0	0	0	0	0	0	0	0	0	0	0	0	0	0	-
ENSG00000020577	SAMD4A	protein_coding	2	0	1	0	0	0	0	0	0	0	0	0	0	0	0	0	2	0	0	0	0	0	0	0	0	0	0	0	0	0	0	0	0	0	0	0	-
ENSG00000022840	RNF10	protein_coding	1	1	1	1	0	0	0	0	0	0	0	0	1	0	0	0	0	0	0	0	0	0	0	0	0	0	0	0	1	0	0	0	0	0	0	0	ENSG00000022840
ENSG00000023171	GRAMD1B	protein_coding	1	0	1	0	0	0	0	0	0	0	0	0	0	0	0	0	1	0	0	0	0	0	0	0	0	0	0	0	0	0	0	0	0	0	0	0	-
ENSG00000023287	RB1CC1	protein_coding	1	1	1	1	0	0	0	0	0	0	0	0	0	0	0	0	1	0	0	0	0	0	0	0	0	0	0	0	0	0	0	0	1	0	0	0	-
ENSG00000023909	GCLM	protein_coding	2	0	1	0	0	0	0	0	0	0	0	0	0	0	0	0	2	0	0	0	0	0	0	0	0	0	0	0	0	0	0	0	0	0	0	0	-
ENSG00000028277	POU2F2	protein_coding	1	0	1	0	0	0	0	0	0	0	0	0	0	0	0	0	1	0	0	0	0	0	0	0	0	0	0	0	0	0	0	0	0	0	0	0	-
ENSG00000030066	NUP160	protein_coding	2	1	1	1	0	0	0	0	0	0	0	0	0	0	0	0	0	2	0	0	0	0	0	0	0	0	0	0	0	0	0	0	0	1	0	0	-
ENSG00000030419	IKZF2	protein_coding	1	1	1	1	0	0	0	0	0	0	0	0	0	0	0	0	1	0	0	0	0	0	0	0	0	0	0	0	0	0	0	0	1	0	0	0	-
ENSG00000031081	ARHGAP31	protein_coding	3	0	1	0	0	0	0	0	0	0	0	0	0	0	0	0	3	0	0	0	0	0	0	0	0	0	0	0	0	0	0	0	0	0	0	0	-
ENSG00000032219	ARID4A	protein_coding	1	0	1	0	0	0	0	0	0	0	0	0	0	0	0	0	1	0	0	0	0	0	0	0	0	0	0	0	0	0	0	0	0	0	0	0	-
ENSG00000033050	ABCF2	protein_coding	1	0	1	0	0	0	0	0	0	0	0	0	0	0	0	0	1	0	0	0	0	0	0	0	0	0	0	0	0	0	0	0	0	0	0	0	-
ENSG00000033170	FUT8	protein_coding	2	0	1	0	0	0	0	0	0	0	0	0	0	0	0	0	2	0	0	0	0	0	0	0	0	0	0	0	0	0	0	0	0	0	0	0	-
ENSG00000033327	GAB2	protein_coding	3	0	1	0	0	0	0	0	0	0	0	0	0	0	0	0	3	0	0	0	0	0	0	0	0	0	0	0	0	0	0	0	0	0	0	0	-
ENSG00000033627	ATP6V0A1	protein_coding	5	0	1	0	0	0	0	0	0	0	0	0	0	0	0	0	5	0	0	0	0	0	0	0	0	0	0	0	0	0	0	0	0	0	0	0	-
ENSG00000034677	RNF19A	protein_coding	2	0	1	0	0	0	0	0	0	0	0	0	0	0	0	0	2	0	0	0	0	0	0	0	0	0	0	0	0	0	0	0	0	0	0	0	-
ENSG00000035403	VCL	protein_coding	3	0	1	0	0	0	0	0	0	0	0	0	0	0	0	0	3	0	0	0	0	0	0	0	0	0	0	0	0	0	0	0	0	0	0	0	-
ENSG00000036257	CUL3	protein_coding	1	0	2	0	0	1	0	0	0	0	0	0	0	0	0	0	1	0	0	0	0	0	0	0	0	0	0	0	0	0	0	0	0	0	0	0	-
ENSG00000036672	USP2	protein_coding	1	0	1	0	0	0	0	0	0	0	0	0	0	0	0	0	1	0	0	0	0	0	0	0	0	0	0	0	0	0	0	0	0	0	0	0	-
ENSG00000038219	BOD1L	protein_coding	1	0	1	0	0	0	0	0	1	0	0	0	0	0	0	0	0	0	0	0	0	0	0	0	0	0	0	0	0	0	0	0	0	0	0	0	-
ENSG00000039650	PNKP	protein_coding	1	1	1	1	0	0	0	0	0	0	0	0	0	0	0	0	0	0	1	0	0	0	0	0	0	0	0	0	0	0	0	0	0	0	1	0	-
ENSG00000040933	INPP4A	protein_coding	3	0	1	0	0	0	0	0	0	0	0	0	0	0	0	0	3	0	0	0	0	0	0	0	0	0	0	0	0	0	0	0	0	0	0	0	-
ENSG00000041982	TNC	protein_coding	2	2	3	3	1	0	1	1	0	0	0	0	0	0	0	0	0	0	0	0	1	0	1	1	0	0	0	0	0	0	0	0	0	0	0	0	-
ENSG00000042493	CAPG	protein_coding	1	1	1	1	0	0	0	0	0	0	1	0	0	0	0	0	0	0	0	0	0	0	0	0	0	0	1	0	0	0	0	0	0	0	0	0	ENSG00000042493
ENSG00000043143	PHF15	protein_coding	3	0	1	0	0	0	0	0	0	0	0	0	0	0	0	0	3	0	0	0	0	0	0	0	0	0	0	0	0	0	0	0	0	0	0	0	-
ENSG00000047365	ARAP2	protein_coding	2	0	1	0	0	0	0	0	0	0	0	0	0	0	0	0	2	0	0	0	0	0	0	0	0	0	0	0	0	0	0	0	0	0	0	0	-
ENSG00000047457	CP	protein_coding	2	0	1	0	0	0	0	0	0	0	0	0	0	0	0	0	2	0	0	0	0	0	0	0	0	0	0	0	0	0	0	0	0	0	0	0	-
ENSG00000048052	HDAC9	protein_coding	3	2	1	1	0	0	0	0	0	0	0	0	0	0	0	0	3	0	0	0	0	0	0	0	0	0	0	0	0	0	0	0	2	0	0	0	ENSG00000048052
ENSG00000048740	CELF2	protein_coding	3	0	2	0	0	1	0	0	0	0	0	0	0	0	0	0	2	0	0	0	0	0	0	0	0	0	0	0	0	0	0	0	0	0	0	0	-
ENSG00000048991	R3HDM1	protein_coding	1	0	1	0	0	0	0	0	0	0	0	0	0	0	0	0	1	0	0	0	0	0	0	0	0	0	0	0	0	0	0	0	0	0	0	0	-
ENSG00000051825	MPHOSPH9	protein_coding	1	1	1	1	0	0	0	0	0	0	0	0	0	0	0	0	0	0	1	0	0	0	0	0	0	0	0	0	0	0	0	0	0	0	1	0	-
ENSG00000052795	FNIP2	protein_coding	1	0	1	0	0	0	0	0	0	0	0	0	0	0	0	0	1	0	0	0	0	0	0	0	0	0	0	0	0	0	0	0	0	0	0	0	-
ENSG00000053371	AKR7A2	protein_coding	2	1	3	2	0	0	0	0	0	2	0	0	0	0	0	2	1	0	0	0	0	0	0	0	0	1	0	0	0	0	0	1	0	0	0	0	ENSG00000053371
ENSG00000054523	KIF1B	protein_coding	2	0	1	0	0	0	0	0	0	0	0	0	0	0	0	0	2	0	0	0	0	0	0	0	0	0	0	0	0	0	0	0	0	0	0	0	-
ENSG00000054983	GALC	protein_coding	1	1	1	1	0	0	0	0	0	0	0	0	0	0	0	0	1	0	0	0	0	0	0	0	0	0	0	0	0	0	0	0	1	0	0	0	ENSG00000054983
ENSG00000055070	C1orf144	protein_coding	1	1	3	3	0	0	1	0	0	1	0	0	0	0	0	0	1	0	0	0	0	0	1	0	0	1	0	0	0	0	0	0	1	0	0	0	ENSG00000055070
ENSG00000055917	PUM2	protein_coding	3	0	1	0	0	0	0	0	0	0	0	0	0	0	0	0	3	0	0	0	0	0	0	0	0	0	0	0	0	0	0	0	0	0	0	0	-
ENSG00000057019	DCBLD2	protein_coding	1	1	2	2	0	0	0	0	1	0	1	0	0	0	0	0	0	0	0	0	0	0	0	0	1	0	1	0	0	0	0	0	0	0	0	0	ENSG00000057019
ENSG00000057149	SERPINB3	protein_coding	1	0	2	0	0	0	0	0	0	0	1	0	0	0	1	0	0	0	0	0	0	0	0	0	0	0	0	0	0	0	0	0	0	0	0	0	-
ENSG00000057252	SOAT1	protein_coding	1	0	1	0	0	0	0	0	0	0	0	0	0	1	0	0	0	0	0	0	0	0	0	0	0	0	0	0	0	0	0	0	0	0	0	0	-
ENSG00000057294	PKP2	protein_coding	1	0	1	0	0	0	0	0	0	0	0	0	0	0	0	0	0	0	1	0	0	0	0	0	0	0	0	0	0	0	0	0	0	0	0	0	-
ENSG00000058453	CROCC	protein_coding	2	2	2	2	1	1	0	0	0	0	0	0	0	0	0	0	0	0	0	0	1	1	0	0	0	0	0	0	0	0	0	0	0	0	0	0	ENSG00000058453
ENSG00000059758	CDK17	protein_coding	1	0	1	0	0	0	0	0	0	0	0	0	0	0	0	0	1	0	0	0	0	0	0	0	0	0	0	0	0	0	0	0	0	0	0	0	-
ENSG00000060303	RPS17P5	pseudogene	1	0	8	0	0	1	1	1	1	0	1	0	1	0	1	0	0	1	0	0	0	0	0	0	0	0	0	0	0	0	0	0	0	0	0	0	-
ENSG00000061987	MON2	protein_coding	1	0	1	0	0	0	0	0	0	0	0	0	0	0	0	0	1	0	0	0	0	0	0	0	0	0	0	0	0	0	0	0	0	0	0	0	-
ENSG00000062038	CDH3	protein_coding	1	0	1	0	0	0	0	0	0	0	1	0	0	0	0	0	0	0	0	0	0	0	0	0	0	0	0	0	0	0	0	0	0	0	0	0	-
ENSG00000062650	WAPAL	protein_coding	3	0	1	0	0	0	0	0	0	0	0	0	0	0	0	0	3	0	0	0	0	0	0	0	0	0	0	0	0	0	0	0	0	0	0	0	-
ENSG00000064687	ABCA7	protein_coding	1	1	1	1	0	0	0	0	0	0	0	0	0	0	0	0	0	0	1	0	0	0	0	0	0	0	0	0	0	0	0	0	0	0	1	0	-
ENSG00000064763	FAR2	protein_coding	4	4	2	2	0	0	0	0	0	0	0	2	2	0	0	0	0	0	0	0	0	0	0	0	0	0	0	2	2	0	0	0	0	0	0	0	ENSG00000064763
ENSG00000065308	TRAM2	protein_coding	5	3	1	1	0	0	0	0	0	0	0	0	0	0	0	0	5	0	0	0	0	0	0	0	0	0	0	0	0	0	0	0	3	0	0	0	ENSG00000065308
ENSG00000065361	ERBB3	protein_coding	1	1	1	1	0	0	0	0	0	0	0	0	0	0	0	0	1	0	0	0	0	0	0	0	0	0	0	0	0	0	0	0	1	0	0	0	ENSG00000065361
ENSG00000065413	ANKRD44	protein_coding	2	1	3	2	0	1	0	1	0	0	0	0	0	0	0	0	1	0	0	0	0	1	0	1	0	0	0	0	0	0	0	0	0	0	0	0	-
ENSG00000065534	MYLK	protein_coding	1	0	1	0	0	0	0	0	0	0	0	0	0	0	0	0	1	0	0	0	0	0	0	0	0	0	0	0	0	0	0	0	0	0	0	0	-
ENSG00000065613	SLK	protein_coding	1	0	1	0	0	0	0	0	0	0	0	0	0	0	0	0	1	0	0	0	0	0	0	0	0	0	0	0	0	0	0	0	0	0	0	0	-
ENSG00000065989	PDE4A	protein_coding	1	0	1	0	0	0	0	0	0	0	0	0	0	0	0	0	1	0	0	0	0	0	0	0	0	0	0	0	0	0	0	0	0	0	0	0	-
ENSG00000066027	PPP2R5A	protein_coding	1	0	1	0	0	0	0	0	0	0	0	0	0	0	0	0	1	0	0	0	0	0	0	0	0	0	0	0	0	0	0	0	0	0	0	0	-
ENSG00000066117	SMARCD1	protein_coding	1	0	1	0	0	0	0	0	0	0	0	0	0	0	0	0	1	0	0	0	0	0	0	0	0	0	0	0	0	0	0	0	0	0	0	0	-
ENSG00000066427	ATXN3	protein_coding	2	2	2	2	0	0	0	0	2	0	2	0	0	0	0	0	0	0	0	0	0	0	0	0	2	0	2	0	0	0	0	0	0	0	0	0	ENSG00000066427
ENSG00000066629	EML1	protein_coding	1	1	1	1	0	0	0	0	0	0	0	0	0	0	0	0	1	0	0	0	0	0	0	0	0	0	0	0	0	0	0	0	1	0	0	0	-
ENSG00000066777	ARFGEF1	protein_coding	1	0	1	0	0	0	0	0	0	0	0	0	0	0	0	0	1	0	0	0	0	0	0	0	0	0	0	0	0	0	0	0	0	0	0	0	-
ENSG00000066923	STAG3	protein_coding	4	2	10	9	3	1	0	0	2	2	3	1	1	0	2	1	0	0	4	0	2	1	0	0	1	1	2	0	1	0	1	1	0	0	2	0	ENSG00000066923
ENSG00000066933	MYO9A	protein_coding	5	2	2	2	2	0	0	0	0	0	0	0	0	0	0	0	3	0	0	0	1	0	0	0	0	0	0	0	0	0	0	0	1	0	0	0	ENSG00000066933
ENSG00000067208	EVI5	protein_coding	1	1	1	1	0	0	0	0	0	0	0	0	0	0	0	0	1	0	0	0	0	0	0	0	0	0	0	0	0	0	0	0	1	0	0	0	-
ENSG00000067369	TP53BP1	protein_coding	1	1	1	1	0	0	0	0	0	0	0	0	0	1	0	0	0	0	0	0	0	0	0	0	0	0	0	0	0	1	0	0	0	0	0	0	ENSG00000067369
ENSG00000067560	RHOA	protein_coding	4	4	4	4	1	1	1	0	0	0	0	0	0	0	0	0	3	0	0	0	1	1	1	0	0	0	0	0	0	0	0	0	3	0	0	0	-
ENSG00000067646	ZFY	protein_coding	1	0	2	0	0	0	0	0	0	0	1	0	0	0	0	0	1	0	0	0	0	0	0	0	0	0	0	0	0	0	0	0	0	0	0	0	-
ENSG00000068079	IFI35	protein_coding	1	1	1	1	0	0	0	0	0	0	0	0	0	0	0	0	0	0	1	0	0	0	0	0	0	0	0	0	0	0	0	0	0	0	1	0	ENSG00000068079
ENSG00000068366	ACSL4	protein_coding	4	1	1	1	0	0	0	0	0	0	0	0	0	0	0	0	4	0	0	0	0	0	0	0	0	0	0	0	0	0	0	0	1	0	0	0	ENSG00000068366
ENSG00000068654	POLR1A	protein_coding	1	1	1	1	0	0	0	0	0	0	0	0	0	0	0	0	0	0	1	0	0	0	0	0	0	0	0	0	0	0	0	0	0	0	1	0	-
ENSG00000068745	IP6K2	protein_coding	1	1	1	1	0	0	0	0	0	0	0	0	0	1	0	0	0	0	0	0	0	0	0	0	0	0	0	0	0	1	0	0	0	0	0	0	ENSG00000068745
ENSG00000068878	PSME4	protein_coding	1	0	1	0	0	0	0	0	0	0	0	0	0	0	0	0	1	0	0	0	0	0	0	0	0	0	0	0	0	0	0	0	0	0	0	0	-
ENSG00000069122	GPR116	protein_coding	2	1	2	1	0	0	0	0	1	0	0	0	0	0	0	0	1	0	0	0	0	0	0	0	1	0	0	0	0	0	0	0	0	0	0	0	ENSG00000069122
ENSG00000069667	RORA	protein_coding	1	0	1	0	0	0	0	0	0	0	0	0	0	0	0	0	1	0	0	0	0	0	0	0	0	0	0	0	0	0	0	0	0	0	0	0	-
ENSG00000069956	MAPK6	protein_coding	1	0	1	0	0	0	0	0	0	0	0	0	0	0	0	0	1	0	0	0	0	0	0	0	0	0	0	0	0	0	0	0	0	0	0	0	-
ENSG00000070190	DAPP1	protein_coding	1	0	1	0	0	0	0	0	0	0	0	0	0	0	0	0	1	0	0	0	0	0	0	0	0	0	0	0	0	0	0	0	0	0	0	0	-
ENSG00000070770	CSNK2A2	protein_coding	1	0	1	0	0	0	0	0	0	0	0	0	0	0	0	0	1	0	0	0	0	0	0	0	0	0	0	0	0	0	0	0	0	0	0	0	-
ENSG00000070882	OSBPL3	protein_coding	1	1	1	1	0	0	0	0	0	0	0	0	0	0	0	0	1	0	0	0	0	0	0	0	0	0	0	0	0	0	0	0	1	0	0	0	ENSG00000070882
ENSG00000071054	MAP4K4	protein_coding	1	1	1	1	0	0	0	0	0	0	0	0	0	0	0	0	0	0	1	0	0	0	0	0	0	0	0	0	0	0	0	0	0	0	1	0	ENSG00000071054
ENSG00000071189	SNX13	protein_coding	2	0	1	0	0	0	0	0	0	0	0	0	0	0	0	0	2	0	0	0	0	0	0	0	0	0	0	0	0	0	0	0	0	0	0	0	-
ENSG00000071246	VASH1	protein_coding	1	0	1	0	0	0	0	0	0	0	0	0	0	0	0	0	1	0	0	0	0	0	0	0	0	0	0	0	0	0	0	0	0	0	0	0	-
ENSG00000071575	TRIB2	protein_coding	2	0	1	0	0	0	0	0	0	0	0	0	0	0	0	0	2	0	0	0	0	0	0	0	0	0	0	0	0	0	0	0	0	0	0	0	-
ENSG00000072121	ZFYVE26	protein_coding	1	0	1	0	0	0	0	0	0	0	0	0	0	0	0	0	0	0	1	0	0	0	0	0	0	0	0	0	0	0	0	0	0	0	0	0	-
ENSG00000072135	PTPN18	protein_coding	5	2	6	5	3	0	5	0	0	0	0	0	3	0	0	1	5	1	0	0	2	0	2	0	0	0	0	0	2	0	0	1	2	0	0	0	ENSG00000072135
ENSG00000072274	TFRC	protein_coding	1	1	1	1	0	0	0	0	1	0	0	0	0	0	0	0	0	0	0	0	0	0	0	0	1	0	0	0	0	0	0	0	0	0	0	0	ENSG00000072274
ENSG00000072571	HMMR	protein_coding	1	1	1	1	0	0	0	0	0	0	0	0	0	0	0	0	0	0	1	0	0	0	0	0	0	0	0	0	0	0	0	0	0	0	1	0	ENSG00000072571
ENSG00000072609	CHFR	protein_coding	1	1	1	1	0	1	0	0	0	0	0	0	0	0	0	0	0	0	0	0	0	1	0	0	0	0	0	0	0	0	0	0	0	0	0	0	-
ENSG00000072694	FCGR2B	protein_coding	1	0	4	0	1	1	0	0	0	1	0	0	0	1	0	0	0	0	0	0	0	0	0	0	0	0	0	0	0	0	0	0	0	0	0	0	-
ENSG00000072736	NFATC3	protein_coding	1	1	1	1	0	0	0	0	0	0	0	0	0	1	0	0	0	0	0	0	0	0	0	0	0	0	0	0	0	1	0	0	0	0	0	0	ENSG00000072736
ENSG00000072786	STK10	protein_coding	2	1	1	1	0	0	0	0	0	0	0	0	0	0	0	0	2	0	0	0	0	0	0	0	0	0	0	0	0	0	0	0	1	0	0	0	ENSG00000072786
ENSG00000073578	SDHA	protein_coding	1	1	1	1	0	0	0	0	0	0	0	0	0	0	0	0	0	0	1	0	0	0	0	0	0	0	0	0	0	0	0	0	0	0	1	0	ENSG00000073578
ENSG00000073905	VDAC1P1	pseudogene	1	0	9	0	0	1	1	0	1	1	1	0	1	0	1	0	0	0	1	1	0	0	0	0	0	0	0	0	0	0	0	0	0	0	0	0	-
ENSG00000073910	FRY	protein_coding	4	3	4	4	1	0	0	0	1	2	0	0	0	0	0	0	2	0	0	0	1	0	0	0	1	2	0	0	0	0	0	0	1	0	0	0	ENSG00000073910
ENSG00000074266	EED	protein_coding	1	0	1	0	0	0	0	0	0	0	0	0	0	0	0	0	1	0	0	0	0	0	0	0	0	0	0	0	0	0	0	0	0	0	0	0	-
ENSG00000074370	ATP2A3	protein_coding	1	0	1	0	0	1	0	0	0	0	0	0	0	0	0	0	0	0	0	0	0	0	0	0	0	0	0	0	0	0	0	0	0	0	0	0	-
ENSG00000074416	MGLL	protein_coding	1	0	2	0	0	0	1	1	0	0	0	0	0	0	0	0	0	0	0	0	0	0	0	0	0	0	0	0	0	0	0	0	0	0	0	0	-
ENSG00000074590	NUAK1	protein_coding	2	0	1	0	0	0	0	0	0	0	0	0	0	0	0	0	2	0	0	0	0	0	0	0	0	0	0	0	0	0	0	0	0	0	0	0	-
ENSG00000074603	DPP8	protein_coding	1	1	1	1	0	0	0	0	0	0	1	0	0	0	0	0	0	0	0	0	0	0	0	0	0	0	1	0	0	0	0	0	0	0	0	0	ENSG00000074603
ENSG00000074657	ZNF532	protein_coding	1	1	1	1	0	0	0	0	0	0	0	0	0	0	0	0	0	0	1	0	0	0	0	0	0	0	0	0	0	0	0	0	0	0	1	0	-
ENSG00000074803	SLC12A1	protein_coding	27	1	1	1	0	0	0	0	0	0	0	0	0	0	0	0	27	0	0	0	0	0	0	0	0	0	0	0	0	0	0	0	1	0	0	0	-
ENSG00000075151	EIF4G3	protein_coding	5	0	1	0	0	0	0	0	0	0	0	0	0	0	0	0	5	0	0	0	0	0	0	0	0	0	0	0	0	0	0	0	0	0	0	0	-
ENSG00000075234	TTC38	protein_coding	1	0	3	0	0	1	0	1	0	0	0	0	0	0	0	0	0	0	1	0	0	0	0	0	0	0	0	0	0	0	0	0	0	0	0	0	-
ENSG00000075391	RASAL2	protein_coding	1	0	1	0	0	0	0	0	0	0	0	0	0	0	0	0	1	0	0	0	0	0	0	0	0	0	0	0	0	0	0	0	0	0	0	0	-
ENSG00000075426	FOSL2	protein_coding	1	0	1	0	0	0	0	0	0	0	0	0	0	0	0	0	1	0	0	0	0	0	0	0	0	0	0	0	0	0	0	0	0	0	0	0	-
ENSG00000075539	FRYL	protein_coding	1	1	1	1	1	0	0	0	0	0	0	0	0	0	0	0	0	0	0	0	1	0	0	0	0	0	0	0	0	0	0	0	0	0	0	0	-
ENSG00000075568	TMEM131	protein_coding	1	0	1	0	0	0	0	0	0	0	0	0	0	0	0	0	1	0	0	0	0	0	0	0	0	0	0	0	0	0	0	0	0	0	0	0	-
ENSG00000075891	PAX2	protein_coding	8	4	1	1	0	0	0	0	0	0	0	0	0	0	0	0	8	0	0	0	0	0	0	0	0	0	0	0	0	0	0	0	4	0	0	0	ENSG00000075891
ENSG00000075945	KIFAP3	protein_coding	1	0	1	0	0	0	0	0	0	0	0	0	0	0	0	0	1	0	0	0	0	0	0	0	0	0	0	0	0	0	0	0	0	0	0	0	-
ENSG00000076108	BAZ2A	protein_coding	1	0	1	0	0	0	0	0	0	0	0	0	0	1	0	0	0	0	0	0	0	0	0	0	0	0	0	0	0	0	0	0	0	0	0	0	-
ENSG00000076321	KLHL20	protein_coding	2	0	1	0	0	0	0	0	0	0	0	0	0	0	0	0	2	0	0	0	0	0	0	0	0	0	0	0	0	0	0	0	0	0	0	0	-
ENSG00000076356	PLXNA2	protein_coding	1	0	1	0	0	0	0	0	0	0	0	0	0	0	0	0	1	0	0	0	0	0	0	0	0	0	0	0	0	0	0	0	0	0	0	0	-
ENSG00000076716	GPC4	protein_coding	3	2	2	1	0	0	0	0	0	0	0	0	0	0	0	0	3	1	0	0	0	0	0	0	0	0	0	0	0	0	0	0	2	0	0	0	ENSG00000076716
ENSG00000077092	RARB	protein_coding	1	0	1	0	0	0	0	0	0	0	0	0	0	0	0	0	1	0	0	0	0	0	0	0	0	0	0	0	0	0	0	0	0	0	0	0	-
ENSG00000077514	POLD3	protein_coding	1	0	1	0	0	0	0	0	0	0	0	0	0	0	0	0	1	0	0	0	0	0	0	0	0	0	0	0	0	0	0	0	0	0	0	0	-
ENSG00000077782	FGFR1	protein_coding	1	0	1	0	0	0	0	0	0	0	0	0	0	0	0	0	1	0	0	0	0	0	0	0	0	0	0	0	0	0	0	0	0	0	0	0	-
ENSG00000078098	FAP	protein_coding	1	0	4	0	0	0	1	0	0	1	0	0	0	1	1	0	0	0	0	0	0	0	0	0	0	0	0	0	0	0	0	0	0	0	0	0	-
ENSG00000078319	PMS2P1	pseudogene	1	0	2	0	0	0	1	0	0	0	0	0	0	0	0	0	0	0	1	0	0	0	0	0	0	0	0	0	0	0	0	0	0	0	0	0	-
ENSG00000078399	HOXA9	protein_coding	1	0	1	0	0	0	0	0	0	0	0	0	0	0	0	0	1	0	0	0	0	0	0	0	0	0	0	0	0	0	0	0	0	0	0	0	-
ENSG00000078403	MLLT10	protein_coding	1	0	1	0	0	0	0	0	0	0	0	0	0	0	0	0	1	0	0	0	0	0	0	0	0	0	0	0	0	0	0	0	0	0	0	0	-
ENSG00000078687	TNRC6C	protein_coding	1	0	1	0	0	0	0	0	0	0	0	0	0	0	0	0	1	0	0	0	0	0	0	0	0	0	0	0	0	0	0	0	0	0	0	0	-
ENSG00000079308	TNS1	protein_coding	6	0	2	0	0	0	0	0	0	0	0	0	0	0	0	0	4	2	0	0	0	0	0	0	0	0	0	0	0	0	0	0	0	0	0	0	-
ENSG00000079313	REXO1	protein_coding	1	0	1	0	0	0	0	0	0	0	0	0	0	0	0	0	0	0	1	0	0	0	0	0	0	0	0	0	0	0	0	0	0	0	0	0	-
ENSG00000079335	CDC14A	protein_coding	1	1	1	1	0	0	0	0	0	0	0	0	0	0	0	0	1	0	0	0	0	0	0	0	0	0	0	0	0	0	0	0	1	0	0	0	ENSG00000079335
ENSG00000079337	RAPGEF3	protein_coding	4	3	1	1	0	0	0	0	0	0	0	0	0	0	0	0	4	0	0	0	0	0	0	0	0	0	0	0	0	0	0	0	3	0	0	0	ENSG00000079337
ENSG00000079385	CEACAM1	protein_coding	3	3	2	2	0	0	0	0	0	3	0	0	0	0	0	0	2	0	0	0	0	0	0	0	0	3	0	0	0	0	0	0	2	0	0	0	ENSG00000079385
ENSG00000079691	LRRC16A	protein_coding	2	0	1	0	0	0	0	0	0	0	0	0	0	0	0	0	2	0	0	0	0	0	0	0	0	0	0	0	0	0	0	0	0	0	0	0	-
ENSG00000080031	PTPRH	protein_coding	1	1	2	2	0	0	0	0	0	1	0	0	0	0	1	0	0	0	0	0	0	0	0	0	0	1	0	0	0	0	1	0	0	0	0	0	ENSG00000080031
ENSG00000080603	SRCAP	protein_coding	1	0	1	0	0	0	0	0	0	0	0	0	0	0	0	0	0	0	1	0	0	0	0	0	0	0	0	0	0	0	0	0	0	0	0	0	-
ENSG00000080802	CNOT4	protein_coding	4	0	1	0	0	0	0	0	0	0	0	0	0	0	0	0	4	0	0	0	0	0	0	0	0	0	0	0	0	0	0	0	0	0	0	0	-
ENSG00000080815	PSEN1	protein_coding	1	1	1	1	0	0	0	0	0	0	0	0	0	0	0	0	0	0	1	0	0	0	0	0	0	0	0	0	0	0	0	0	0	0	1	0	ENSG00000080815
ENSG00000080854	IGSF9B	protein_coding	1	0	2	0	0	0	0	0	0	0	0	0	1	0	0	0	1	0	0	0	0	0	0	0	0	0	0	0	0	0	0	0	0	0	0	0	-
ENSG00000080910	CFHR2	protein_coding	7	5	8	8	0	2	3	4	6	4	2	0	0	2	5	0	0	0	0	0	0	2	3	4	5	2	2	0	0	2	4	0	0	0	0	0	ENSG00000080910
ENSG00000081014	AP4E1	protein_coding	1	0	1	0	0	0	0	0	0	0	0	0	0	0	0	0	1	0	0	0	0	0	0	0	0	0	0	0	0	0	0	0	0	0	0	0	-
ENSG00000081189	MEF2C	protein_coding	4	2	1	1	0	0	0	0	0	0	0	0	0	0	0	0	4	0	0	0	0	0	0	0	0	0	0	0	0	0	0	0	2	0	0	0	ENSG00000081189
ENSG00000081237	PTPRC	protein_coding	2	0	2	0	0	1	0	1	0	0	0	0	0	0	0	0	0	0	0	0	0	0	0	0	0	0	0	0	0	0	0	0	0	0	0	0	-
ENSG00000081320	STK17B	protein_coding	4	1	1	1	0	0	0	0	0	0	0	0	0	0	0	0	4	0	0	0	0	0	0	0	0	0	0	0	0	0	0	0	1	0	0	0	-
ENSG00000081721	DUSP12	protein_coding	1	1	1	1	0	0	0	0	0	0	0	0	0	1	0	0	0	0	0	0	0	0	0	0	0	0	0	0	0	1	0	0	0	0	0	0	ENSG00000081721
ENSG00000081803	CADPS2	protein_coding	1	1	3	3	1	0	0	0	0	0	1	0	0	0	0	0	1	0	0	0	1	0	0	0	0	0	1	0	0	0	0	0	1	0	0	0	ENSG00000081803
ENSG00000082258	CCNT2	protein_coding	1	0	1	0	0	0	0	0	0	0	0	0	0	0	0	0	1	0	0	0	0	0	0	0	0	0	0	0	0	0	0	0	0	0	0	0	-
ENSG00000082269	FAM135A	protein_coding	1	0	1	0	0	0	0	0	0	0	0	0	0	0	0	0	1	0	0	0	0	0	0	0	0	0	0	0	0	0	0	0	0	0	0	0	-
ENSG00000082397	EPB41L3	protein_coding	1	0	1	0	0	0	0	0	0	0	0	0	0	0	0	0	1	0	0	0	0	0	0	0	0	0	0	0	0	0	0	0	0	0	0	0	-
ENSG00000082805	ERC1	protein_coding	2	0	1	0	0	0	0	0	0	0	0	0	0	0	0	0	2	0	0	0	0	0	0	0	0	0	0	0	0	0	0	0	0	0	0	0	-
ENSG00000082996	RNF13	protein_coding	1	1	1	1	0	0	0	0	0	0	0	0	0	0	0	0	1	0	0	0	0	0	0	0	0	0	0	0	0	0	0	0	1	0	0	0	-
ENSG00000083097	DOPEY1	protein_coding	1	0	1	0	0	0	0	0	0	0	0	0	0	0	0	0	1	0	0	0	0	0	0	0	0	0	0	0	0	0	0	0	0	0	0	0	-
ENSG00000083168	KAT6A	protein_coding	1	0	1	0	0	0	0	0	0	0	0	0	0	0	0	0	1	0	0	0	0	0	0	0	0	0	0	0	0	0	0	0	0	0	0	0	-
ENSG00000083290	ULK2	protein_coding	1	0	1	0	0	0	0	0	0	0	0	0	0	0	0	0	0	0	1	0	0	0	0	0	0	0	0	0	0	0	0	0	0	0	0	0	-
ENSG00000083812	ZNF324	protein_coding	1	0	2	0	0	0	0	0	0	0	0	0	0	0	0	0	1	0	1	0	0	0	0	0	0	0	0	0	0	0	0	0	0	0	0	0	-
ENSG00000083828	ZNF586	protein_coding	2	2	7	7	2	1	0	0	2	2	2	0	2	0	2	0	0	0	0	0	2	1	0	0	2	2	2	0	2	0	2	0	0	0	0	0	ENSG00000083828
ENSG00000083857	FAT1	protein_coding	1	1	1	1	0	0	0	0	0	0	0	0	0	0	0	0	0	0	1	0	0	0	0	0	0	0	0	0	0	0	0	0	0	0	1	0	ENSG00000083857
ENSG00000084093	REST	protein_coding	1	1	1	1	0	0	0	0	0	0	0	0	0	0	0	0	1	0	0	0	0	0	0	0	0	0	0	0	0	0	0	0	1	0	0	0	-
ENSG00000084112	SSH1	protein_coding	1	0	1	0	0	0	0	0	0	0	0	0	0	0	0	0	0	0	1	0	0	0	0	0	0	0	0	0	0	0	0	0	0	0	0	0	-
ENSG00000084628	NKAIN1	protein_coding	1	0	1	0	0	0	0	0	0	0	0	0	0	0	0	0	1	0	0	0	0	0	0	0	0	0	0	0	0	0	0	0	0	0	0	0	-
ENSG00000084636	COL16A1	protein_coding	2	0	1	0	0	0	0	0	0	0	0	0	0	0	0	0	2	0	0	0	0	0	0	0	0	0	0	0	0	0	0	0	0	0	0	0	-
ENSG00000084774	CAD	protein_coding	1	1	1	1	0	0	0	0	0	0	0	0	0	0	0	0	0	0	1	0	0	0	0	0	0	0	0	0	0	0	0	0	0	0	1	0	ENSG00000084774
ENSG00000085276	MECOM	protein_coding	3	0	1	0	0	0	0	0	0	0	0	0	0	0	0	0	3	0	0	0	0	0	0	0	0	0	0	0	0	0	0	0	0	0	0	0	-
ENSG00000085514	PILRA	protein_coding	1	1	2	2	0	0	0	0	1	0	0	0	0	0	0	1	0	0	0	0	0	0	0	0	1	0	0	0	0	0	0	1	0	0	0	0	-
ENSG00000085840	ORC1	protein_coding	1	0	1	0	0	0	0	0	0	0	0	0	0	0	0	0	0	0	1	0	0	0	0	0	0	0	0	0	0	0	0	0	0	0	0	0	-
ENSG00000086232	EIF2AK1	protein_coding	1	1	1	1	0	0	0	0	0	0	0	1	0	0	0	0	0	0	0	0	0	0	0	0	0	0	0	1	0	0	0	0	0	0	0	0	ENSG00000086232
ENSG00000086991	NOX4	protein_coding	1	1	1	1	0	0	0	0	0	0	0	0	0	0	0	0	1	0	0	0	0	0	0	0	0	0	0	0	0	0	0	0	1	0	0	0	ENSG00000086991
ENSG00000087085	ACHE	protein_coding	1	1	1	1	0	1	0	0	0	0	0	0	0	0	0	0	0	0	0	0	0	1	0	0	0	0	0	0	0	0	0	0	0	0	0	0	-
ENSG00000087088	BAX	protein_coding	1	1	2	2	0	0	0	0	1	0	0	0	0	0	0	0	1	0	0	0	0	0	0	0	1	0	0	0	0	0	0	0	1	0	0	0	ENSG00000087088
ENSG00000087095	NLK	protein_coding	1	0	1	0	0	0	0	0	0	0	0	0	0	0	0	0	1	0	0	0	0	0	0	0	0	0	0	0	0	0	0	0	0	0	0	0	-
ENSG00000087206	UIMC1	protein_coding	1	1	1	1	0	0	0	0	0	0	1	0	0	0	0	0	0	0	0	0	0	0	0	0	0	0	1	0	0	0	0	0	0	0	0	0	ENSG00000087206
ENSG00000087269	NOP14	protein_coding	2	2	8	8	1	1	1	1	0	1	0	0	0	1	0	0	0	1	1	0	1	1	1	1	0	1	0	0	0	1	0	0	0	1	1	0	ENSG00000087269
ENSG00000087303	NID2	protein_coding	2	0	1	0	0	0	0	0	0	0	0	0	0	0	0	0	2	0	0	0	0	0	0	0	0	0	0	0	0	0	0	0	0	0	0	0	-
ENSG00000087884	C11orf67	protein_coding	1	1	1	1	0	0	0	0	0	0	0	0	0	0	0	0	0	1	0	0	0	0	0	0	0	0	0	0	0	0	0	0	0	1	0	0	ENSG00000087884
ENSG00000088038	CNOT3	protein_coding	1	1	1	1	0	0	0	0	0	0	0	0	0	1	0	0	0	0	0	0	0	0	0	0	0	0	0	0	0	1	0	0	0	0	0	0	ENSG00000088038
ENSG00000088826	SMOX	protein_coding	2	0	1	0	0	0	0	0	0	0	0	0	0	0	0	0	2	0	0	0	0	0	0	0	0	0	0	0	0	0	0	0	0	0	0	0	-
ENSG00000088854	C20orf194	protein_coding	1	0	1	0	0	0	0	0	0	0	0	0	0	0	0	0	1	0	0	0	0	0	0	0	0	0	0	0	0	0	0	0	0	0	0	0	-
ENSG00000088876	ZNF343	protein_coding	2	0	6	0	0	2	0	0	1	1	1	0	1	0	0	0	0	1	0	0	0	0	0	0	0	0	0	0	0	0	0	0	0	0	0	0	-
ENSG00000089057	SLC23A2	protein_coding	1	0	1	0	0	0	0	0	0	0	0	0	0	0	0	0	1	0	0	0	0	0	0	0	0	0	0	0	0	0	0	0	0	0	0	0	-
ENSG00000089177	KIF16B	protein_coding	2	1	1	1	0	0	0	0	0	0	0	0	0	0	0	0	2	0	0	0	0	0	0	0	0	0	0	0	0	0	0	0	1	0	0	0	ENSG00000089177
ENSG00000089327	FXYD5	protein_coding	3	3	7	7	0	2	3	0	3	3	2	0	2	2	0	0	0	0	0	0	0	2	3	0	3	3	2	0	2	2	0	0	0	0	0	0	ENSG00000089327
ENSG00000089820	ARHGAP4	protein_coding	2	1	3	2	2	2	0	0	1	0	0	0	0	0	0	0	0	0	0	0	1	1	0	0	0	0	0	0	0	0	0	0	0	0	0	0	ENSG00000089820
ENSG00000090104	RGS1	protein_coding	1	1	1	1	0	1	0	0	0	0	0	0	0	0	0	0	0	0	0	0	0	1	0	0	0	0	0	0	0	0	0	0	0	0	0	0	-
ENSG00000090520	DNAJB11	protein_coding	1	1	5	5	0	0	0	0	0	0	0	0	1	1	1	0	1	0	1	0	0	0	0	0	0	0	0	0	1	1	1	0	1	0	1	0	ENSG00000090520
ENSG00000090615	GOLGA3	protein_coding	2	2	2	2	0	0	0	0	0	1	0	0	0	0	0	0	0	0	1	0	0	0	0	0	0	1	0	0	0	0	0	0	0	0	1	0	ENSG00000090615
ENSG00000090659	CD209	protein_coding	1	1	2	2	0	1	0	1	0	0	0	0	0	0	0	0	0	0	0	0	0	1	0	1	0	0	0	0	0	0	0	0	0	0	0	0	-
ENSG00000090905	TNRC6A	protein_coding	2	0	1	0	0	0	0	0	0	0	0	0	0	0	0	0	2	0	0	0	0	0	0	0	0	0	0	0	0	0	0	0	0	0	0	0	-
ENSG00000090920	FCGBP	protein_coding	5	3	3	3	0	2	0	0	0	0	0	0	0	0	0	0	1	0	3	0	0	1	0	0	0	0	0	0	0	0	0	0	1	0	2	0	ENSG00000090920
ENSG00000090989	EXOC1	protein_coding	2	0	1	0	0	0	0	0	0	0	0	0	0	0	0	0	2	0	0	0	0	0	0	0	0	0	0	0	0	0	0	0	0	0	0	0	-
ENSG00000091009	RBM27	protein_coding	2	1	2	1	0	0	0	0	0	0	0	0	0	0	0	0	1	0	1	0	0	0	0	0	0	0	0	0	0	0	0	0	0	0	1	0	ENSG00000091009
ENSG00000091039	OSBPL8	protein_coding	2	0	1	0	0	0	0	0	0	0	0	0	0	0	0	0	2	0	0	0	0	0	0	0	0	0	0	0	0	0	0	0	0	0	0	0	-
ENSG00000091136	LAMB1	protein_coding	4	0	2	0	0	0	0	0	0	0	1	0	0	0	0	0	3	0	0	0	0	0	0	0	0	0	0	0	0	0	0	0	0	0	0	0	-
ENSG00000091157	WDR7	protein_coding	1	1	1	1	0	0	0	0	0	1	0	0	0	0	0	0	0	0	0	0	0	0	0	0	0	1	0	0	0	0	0	0	0	0	0	0	ENSG00000091157
ENSG00000091409	ITGA6	protein_coding	3	2	1	1	0	0	0	0	0	0	0	0	0	0	0	0	3	0	0	0	0	0	0	0	0	0	0	0	0	0	0	0	2	0	0	0	ENSG00000091409
ENSG00000091428	RAPGEF4	protein_coding	3	0	2	0	0	0	0	0	0	0	0	0	0	0	0	0	2	1	0	0	0	0	0	0	0	0	0	0	0	0	0	0	0	0	0	0	-
ENSG00000091436	AC013461.1	protein_coding	3	1	1	1	0	0	0	0	0	0	0	0	0	0	0	0	3	0	0	0	0	0	0	0	0	0	0	0	0	0	0	0	1	0	0	0	ENSG00000091436
ENSG00000091986	CCDC80	protein_coding	4	1	9	7	1	1	1	1	1	1	0	0	0	1	0	2	1	0	0	0	1	1	1	1	1	1	0	0	0	1	0	0	0	0	0	0	-
ENSG00000092094	OSGEP	protein_coding	1	0	1	0	0	0	0	0	1	0	0	0	0	0	0	0	0	0	0	0	0	0	0	0	0	0	0	0	0	0	0	0	0	0	0	0	-
ENSG00000092148	HECTD1	protein_coding	4	0	1	0	0	0	0	0	0	0	0	0	0	0	0	0	4	0	0	0	0	0	0	0	0	0	0	0	0	0	0	0	0	0	0	0	-
ENSG00000092199	HNRNPC	protein_coding	1	0	6	0	1	0	0	0	1	0	1	0	0	0	1	0	1	1	0	0	0	0	0	0	0	0	0	0	0	0	0	0	0	0	0	0	-
ENSG00000092203	TOX4	protein_coding	1	1	1	1	0	0	0	0	0	0	0	0	0	0	0	0	1	0	0	0	0	0	0	0	0	0	0	0	0	0	0	0	1	0	0	0	-
ENSG00000092377	TBL1Y	protein_coding	5	1	6	1	1	3	0	0	0	3	2	0	0	3	0	0	1	0	0	0	0	0	0	0	0	1	0	0	0	0	0	0	0	0	0	0	ENSG00000092377
ENSG00000092421	SEMA6A	protein_coding	2	0	1	0	0	0	0	0	0	0	0	0	0	0	0	0	2	0	0	0	0	0	0	0	0	0	0	0	0	0	0	0	0	0	0	0	-
ENSG00000092439	TRPM7	protein_coding	2	0	1	0	0	0	0	0	0	0	0	0	0	0	0	0	2	0	0	0	0	0	0	0	0	0	0	0	0	0	0	0	0	0	0	0	-
ENSG00000092964	DPYSL2	protein_coding	1	0	1	0	0	0	0	0	0	0	0	0	0	0	0	0	1	0	0	0	0	0	0	0	0	0	0	0	0	0	0	0	0	0	0	0	-
ENSG00000092969	TGFB2	protein_coding	1	1	2	2	1	0	0	0	1	0	0	0	0	0	0	0	0	0	0	0	1	0	0	0	1	0	0	0	0	0	0	0	0	0	0	0	-
ENSG00000093100	XXbac-B461K10.4	protein_coding	1	1	1	1	0	0	0	0	0	0	0	0	0	0	0	0	0	0	1	0	0	0	0	0	0	0	0	0	0	0	0	0	0	0	1	0	ENSG00000093100
ENSG00000095637	SORBS1	protein_coding	3	2	1	1	0	0	0	0	3	0	0	0	0	0	0	0	0	0	0	0	0	0	0	0	2	0	0	0	0	0	0	0	0	0	0	0	ENSG00000095637
ENSG00000095917	TPSD1	protein_coding	1	0	1	0	1	0	0	0	0	0	0	0	0	0	0	0	0	0	0	0	0	0	0	0	0	0	0	0	0	0	0	0	0	0	0	0	-
ENSG00000096654	ZNF184	protein_coding	1	1	1	1	0	0	0	0	0	0	0	0	0	1	0	0	0	0	0	0	0	0	0	0	0	0	0	0	0	1	0	0	0	0	0	0	ENSG00000096654
ENSG00000096968	JAK2	protein_coding	1	0	1	0	0	0	0	0	0	0	0	0	0	0	0	0	1	0	0	0	0	0	0	0	0	0	0	0	0	0	0	0	0	0	0	0	-
ENSG00000096996	IL12RB1	protein_coding	1	0	1	0	0	1	0	0	0	0	0	0	0	0	0	0	0	0	0	0	0	0	0	0	0	0	0	0	0	0	0	0	0	0	0	0	-
ENSG00000097033	SH3GLB1	protein_coding	1	0	1	0	0	0	0	0	0	0	0	0	0	0	0	0	1	0	0	0	0	0	0	0	0	0	0	0	0	0	0	0	0	0	0	0	-
ENSG00000099204	ABLIM1	protein_coding	1	0	1	0	0	0	0	0	0	0	0	0	0	0	0	0	1	0	0	0	0	0	0	0	0	0	0	0	0	0	0	0	0	0	0	0	-
ENSG00000099219	ERMP1	protein_coding	1	0	1	0	0	0	0	0	0	0	0	0	0	0	0	0	1	0	0	0	0	0	0	0	0	0	0	0	0	0	0	0	0	0	0	0	-
ENSG00000099625	C19orf26	protein_coding	1	0	1	0	0	0	0	0	0	0	0	0	0	0	0	0	0	0	1	0	0	0	0	0	0	0	0	0	0	0	0	0	0	0	0	0	-
ENSG00000099749	CYorf15A	protein_coding	1	0	2	0	0	1	0	0	0	0	0	0	0	1	0	0	0	0	0	0	0	0	0	0	0	0	0	0	0	0	0	0	0	0	0	0	-
ENSG00000099810	MTAP	protein_coding	1	0	1	0	0	0	0	0	0	0	0	0	0	0	0	0	1	0	0	0	0	0	0	0	0	0	0	0	0	0	0	0	0	0	0	0	-
ENSG00000099904	ZDHHC8	protein_coding	1	1	1	1	0	0	0	0	0	0	0	0	0	0	0	0	0	0	1	0	0	0	0	0	0	0	0	0	0	0	0	0	0	0	1	0	ENSG00000099904
ENSG00000100031	GGT1	protein_coding	1	0	1	0	0	0	0	0	0	0	0	0	0	0	0	0	0	0	1	0	0	0	0	0	0	0	0	0	0	0	0	0	0	0	0	0	-
ENSG00000100055	CYTH4	protein_coding	2	0	1	0	0	0	0	0	0	0	0	0	0	0	0	0	2	0	0	0	0	0	0	0	0	0	0	0	0	0	0	0	0	0	0	0	-
ENSG00000100060	MFNG	protein_coding	1	1	2	2	0	1	0	1	0	0	0	0	0	0	0	0	0	0	0	0	0	1	0	1	0	0	0	0	0	0	0	0	0	0	0	0	-
ENSG00000100068	LRP5L	protein_coding	2	1	4	3	0	0	0	2	0	1	1	0	0	0	0	0	1	0	0	0	0	0	0	1	0	1	0	0	0	0	0	0	1	0	0	0	-
ENSG00000100106	TRIOBP	protein_coding	4	3	3	3	0	2	0	0	0	0	0	0	0	0	0	0	3	2	0	0	0	2	0	0	0	0	0	0	0	0	0	0	2	1	0	0	ENSG00000100106
ENSG00000100109	TFIP11	protein_coding	1	1	1	1	0	0	0	0	0	0	0	0	0	0	0	0	0	0	1	0	0	0	0	0	0	0	0	0	0	0	0	0	0	0	1	0	ENSG00000100109
ENSG00000100234	TIMP3	protein_coding	1	1	1	1	0	0	0	0	0	0	0	0	0	0	0	0	1	0	0	0	0	0	0	0	0	0	0	0	0	0	0	0	1	0	0	0	ENSG00000100234
ENSG00000100263	RHBDD3	protein_coding	1	1	1	1	0	1	0	0	0	0	0	0	0	0	0	0	0	0	0	0	0	1	0	0	0	0	0	0	0	0	0	0	0	0	0	0	-
ENSG00000100280	AP1B1	protein_coding	1	1	1	1	0	0	0	0	0	0	0	0	0	0	0	0	0	0	1	0	0	0	0	0	0	0	0	0	0	0	0	0	0	0	1	0	ENSG00000100280
ENSG00000100294	MCAT	protein_coding	1	1	1	1	0	0	0	0	0	0	0	0	0	0	0	0	0	0	1	0	0	0	0	0	0	0	0	0	0	0	0	0	0	0	1	0	ENSG00000100294
ENSG00000100304	TTLL12	protein_coding	1	1	1	1	0	0	0	0	0	0	0	0	0	1	0	0	0	0	0	0	0	0	0	0	0	0	0	0	0	1	0	0	0	0	0	0	-
ENSG00000100325	ASCC2	protein_coding	1	1	1	1	0	0	0	0	0	1	0	0	0	0	0	0	0	0	0	0	0	0	0	0	0	1	0	0	0	0	0	0	0	0	0	0	-
ENSG00000100330	MTMR3	protein_coding	4	0	1	0	0	0	0	0	0	0	0	0	0	0	0	0	4	0	0	0	0	0	0	0	0	0	0	0	0	0	0	0	0	0	0	0	-
ENSG00000100342	APOL1	protein_coding	1	1	2	2	0	0	1	0	1	0	0	0	0	0	0	0	0	0	0	0	0	0	1	0	1	0	0	0	0	0	0	0	0	0	0	0	ENSG00000100342
ENSG00000100346	CACNA1I	protein_coding	1	0	1	0	0	0	0	0	0	0	0	0	1	0	0	0	0	0	0	0	0	0	0	0	0	0	0	0	0	0	0	0	0	0	0	0	-
ENSG00000100399	CHADL	protein_coding	1	0	1	0	0	0	0	0	0	0	1	0	0	0	0	0	0	0	0	0	0	0	0	0	0	0	0	0	0	0	0	0	0	0	0	0	-
ENSG00000100416	TRMU	protein_coding	2	2	2	2	0	0	0	0	0	0	0	0	0	1	0	0	0	0	1	0	0	0	0	0	0	0	0	0	0	1	0	0	0	0	1	0	ENSG00000100416
ENSG00000100425	BRD1	protein_coding	4	3	1	1	0	0	0	0	0	0	0	0	0	0	0	0	4	0	0	0	0	0	0	0	0	0	0	0	0	0	0	0	3	0	0	0	ENSG00000100425
ENSG00000100519	PSMC6	protein_coding	1	0	1	0	0	0	0	0	0	0	0	0	0	0	0	0	1	0	0	0	0	0	0	0	0	0	0	0	0	0	0	0	0	0	0	0	-
ENSG00000100523	DDHD1	protein_coding	2	0	1	0	0	0	0	0	0	0	0	0	0	0	0	0	2	0	0	0	0	0	0	0	0	0	0	0	0	0	0	0	0	0	0	0	-
ENSG00000100578	KIAA0586	protein_coding	1	0	1	0	0	0	0	0	0	0	0	0	0	0	0	0	0	0	1	0	0	0	0	0	0	0	0	0	0	0	0	0	0	0	0	0	-
ENSG00000100592	DAAM1	protein_coding	1	0	1	0	0	0	0	0	0	0	0	0	0	0	0	0	1	0	0	0	0	0	0	0	0	0	0	0	0	0	0	0	0	0	0	0	-
ENSG00000100603	SNW1	protein_coding	2	0	1	0	0	0	0	0	0	0	0	0	0	0	0	0	2	0	0	0	0	0	0	0	0	0	0	0	0	0	0	0	0	0	0	0	-
ENSG00000100614	PPM1A	protein_coding	1	1	1	1	1	0	0	0	0	0	0	0	0	0	0	0	0	0	0	0	1	0	0	0	0	0	0	0	0	0	0	0	0	0	0	0	-
ENSG00000100625	SIX4	protein_coding	1	1	1	1	0	0	1	0	0	0	0	0	0	0	0	0	0	0	0	0	0	0	1	0	0	0	0	0	0	0	0	0	0	0	0	0	-
ENSG00000100697	DICER1	protein_coding	7	0	1	0	0	0	0	0	0	0	0	0	0	0	0	0	7	0	0	0	0	0	0	0	0	0	0	0	0	0	0	0	0	0	0	0	-
ENSG00000100888	CHD8	protein_coding	1	0	1	0	0	0	0	0	0	0	0	0	0	0	0	0	1	0	0	0	0	0	0	0	0	0	0	0	0	0	0	0	0	0	0	0	-
ENSG00000101004	NINL	protein_coding	1	1	2	2	0	0	0	0	0	1	0	0	0	0	1	0	0	0	0	0	0	0	0	0	0	1	0	0	0	0	1	0	0	0	0	0	ENSG00000101004
ENSG00000101017	CD40	protein_coding	1	0	1	0	0	0	0	1	0	0	0	0	0	0	0	0	0	0	0	0	0	0	0	0	0	0	0	0	0	0	0	0	0	0	0	0	-
ENSG00000101144	BMP7	protein_coding	1	0	1	0	0	0	0	0	0	0	0	0	0	0	0	0	1	0	0	0	0	0	0	0	0	0	0	0	0	0	0	0	0	0	0	0	-
ENSG00000101190	TCFL5	protein_coding	3	2	3	3	0	0	0	2	0	2	3	0	0	0	0	0	0	0	0	0	0	0	0	1	0	2	2	0	0	0	0	0	0	0	0	0	-
ENSG00000101191	DIDO1	protein_coding	1	1	1	1	0	0	0	0	0	0	0	0	0	0	0	0	0	0	1	0	0	0	0	0	0	0	0	0	0	0	0	0	0	0	1	0	-
ENSG00000101265	RASSF2	protein_coding	4	0	1	0	0	0	0	0	0	0	0	0	0	0	0	0	4	0	0	0	0	0	0	0	0	0	0	0	0	0	0	0	0	0	0	0	-
ENSG00000101384	JAG1	protein_coding	3	0	1	0	0	0	0	0	0	0	0	0	0	0	0	0	3	0	0	0	0	0	0	0	0	0	0	0	0	0	0	0	0	0	0	0	-
ENSG00000101400	SNTA1	protein_coding	1	1	1	1	0	0	0	0	0	0	0	0	0	0	0	0	0	0	1	0	0	0	0	0	0	0	0	0	0	0	0	0	0	0	1	0	-
ENSG00000101447	FAM83D	protein_coding	1	1	1	1	0	0	0	0	0	0	0	0	0	0	0	0	0	0	1	0	0	0	0	0	0	0	0	0	0	0	0	0	0	0	1	0	ENSG00000101447
ENSG00000101470	TNNC2	protein_coding	1	0	1	0	0	0	0	0	0	0	0	0	0	0	0	1	0	0	0	0	0	0	0	0	0	0	0	0	0	0	0	0	0	0	0	0	-
ENSG00000101654	RNMT	protein_coding	2	0	1	0	0	0	0	0	0	0	0	0	0	0	0	0	2	0	0	0	0	0	0	0	0	0	0	0	0	0	0	0	0	0	0	0	-
ENSG00000101745	ANKRD12	protein_coding	6	0	1	0	0	0	0	0	0	0	0	0	0	0	0	0	6	0	0	0	0	0	0	0	0	0	0	0	0	0	0	0	0	0	0	0	-
ENSG00000101752	MIB1	protein_coding	7	0	1	0	0	0	0	0	0	0	0	0	0	0	0	0	7	0	0	0	0	0	0	0	0	0	0	0	0	0	0	0	0	0	0	0	-
ENSG00000101871	MID1	protein_coding	1	0	1	0	0	0	0	0	0	0	0	0	0	0	0	0	1	0	0	0	0	0	0	0	0	0	0	0	0	0	0	0	0	0	0	0	-
ENSG00000101898	RP3-324O17.4	pseudogene	1	0	15	0	1	1	1	1	1	1	1	1	1	1	1	1	1	1	1	0	0	0	0	0	0	0	0	0	0	0	0	0	0	0	0	0	-
ENSG00000101901	ALG13	protein_coding	1	1	2	2	0	0	0	0	0	0	1	0	0	0	1	0	0	0	0	0	0	0	0	0	0	0	1	0	0	0	1	0	0	0	0	0	-
ENSG00000102038	SMARCA1	protein_coding	1	0	1	0	0	0	0	0	0	0	0	0	0	0	0	0	1	0	0	0	0	0	0	0	0	0	0	0	0	0	0	0	0	0	0	0	-
ENSG00000102189	EEA1	protein_coding	1	0	1	0	0	0	0	0	0	0	0	0	0	0	0	0	1	0	0	0	0	0	0	0	0	0	0	0	0	0	0	0	0	0	0	0	-
ENSG00000102241	HTATSF1	protein_coding	1	1	1	1	0	0	0	0	0	0	0	0	0	1	0	0	0	0	0	0	0	0	0	0	0	0	0	0	0	1	0	0	0	0	0	0	ENSG00000102241
ENSG00000102595	UGGT2	protein_coding	1	0	1	0	0	0	0	0	0	0	0	0	0	1	0	0	0	0	0	0	0	0	0	0	0	0	0	0	0	0	0	0	0	0	0	0	-
ENSG00000102606	ARHGEF7	protein_coding	1	0	1	0	0	0	0	0	0	0	0	0	0	0	0	0	1	0	0	0	0	0	0	0	0	0	0	0	0	0	0	0	0	0	0	0	-
ENSG00000102710	FAM48A	protein_coding	2	0	1	0	0	0	0	0	0	0	0	0	0	0	0	0	2	0	0	0	0	0	0	0	0	0	0	0	0	0	0	0	0	0	0	0	-
ENSG00000102755	FLT1	protein_coding	4	0	1	0	0	0	0	0	0	0	0	0	0	0	0	0	4	0	0	0	0	0	0	0	0	0	0	0	0	0	0	0	0	0	0	0	-
ENSG00000102870	ZNF629	protein_coding	1	1	1	1	0	0	0	0	0	0	1	0	0	0	0	0	0	0	0	0	0	0	0	0	0	0	1	0	0	0	0	0	0	0	0	0	ENSG00000102870
ENSG00000102879	CORO1A	protein_coding	1	0	1	0	0	0	0	0	0	0	0	0	0	0	0	0	1	0	0	0	0	0	0	0	0	0	0	0	0	0	0	0	0	0	0	0	-
ENSG00000102901	CENPT	protein_coding	2	2	1	1	0	0	0	0	0	0	0	0	0	0	0	0	0	0	2	0	0	0	0	0	0	0	0	0	0	0	0	0	0	0	2	0	ENSG00000102901
ENSG00000102935	ZNF423	protein_coding	1	1	1	1	0	0	0	0	0	0	0	0	0	0	0	0	1	0	0	0	0	0	0	0	0	0	0	0	0	0	0	0	1	0	0	0	-
ENSG00000102996	MMP15	protein_coding	1	1	1	1	0	0	0	0	0	0	0	0	0	0	0	0	0	0	1	0	0	0	0	0	0	0	0	0	0	0	0	0	0	0	1	0	-
ENSG00000103111	MON1B	protein_coding	1	0	1	0	0	0	0	0	0	0	0	0	0	0	0	0	0	0	1	0	0	0	0	0	0	0	0	0	0	0	0	0	0	0	0	0	-
ENSG00000103472	AC009093.1	protein_coding	2	2	6	6	0	0	1	0	1	0	1	0	1	0	0	0	2	1	0	0	0	0	1	0	1	0	1	0	1	0	0	0	2	1	0	0	ENSG00000103472
ENSG00000103489	XYLT1	protein_coding	1	0	1	0	0	0	0	0	0	0	0	0	0	0	0	0	1	0	0	0	0	0	0	0	0	0	0	0	0	0	0	0	0	0	0	0	-
ENSG00000103490	PYCARD	protein_coding	1	0	1	0	0	0	0	0	0	0	0	0	0	1	0	0	0	0	0	0	0	0	0	0	0	0	0	0	0	0	0	0	0	0	0	0	-
ENSG00000103657	HERC1	protein_coding	1	0	1	0	0	0	0	0	0	0	0	0	0	0	0	0	1	0	0	0	0	0	0	0	0	0	0	0	0	0	0	0	0	0	0	0	-
ENSG00000103671	TRIP4	protein_coding	3	0	1	0	0	0	0	0	0	0	0	0	0	0	0	0	3	0	0	0	0	0	0	0	0	0	0	0	0	0	0	0	0	0	0	0	-
ENSG00000103723	AP3B2	protein_coding	1	1	1	1	0	0	0	0	0	1	0	0	0	0	0	0	0	0	0	0	0	0	0	0	0	1	0	0	0	0	0	0	0	0	0	0	-
ENSG00000103855	CD276	protein_coding	1	0	2	0	0	0	0	0	1	0	0	0	0	0	0	0	0	0	1	0	0	0	0	0	0	0	0	0	0	0	0	0	0	0	0	0	-
ENSG00000103876	FAH	protein_coding	2	1	2	1	0	0	0	0	0	0	0	0	0	0	0	0	2	0	1	0	0	0	0	0	0	0	0	0	0	0	0	0	1	0	0	0	-
ENSG00000103888	KIAA1199	protein_coding	1	0	1	0	0	1	0	0	0	0	0	0	0	0	0	0	0	0	0	0	0	0	0	0	0	0	0	0	0	0	0	0	0	0	0	0	-
ENSG00000104093	DMXL2	protein_coding	1	0	1	0	0	0	0	0	0	0	0	0	0	0	0	0	1	0	0	0	0	0	0	0	0	0	0	0	0	0	0	0	0	0	0	0	-
ENSG00000104131	EIF3J	protein_coding	1	0	2	0	0	0	0	0	0	0	0	0	0	0	0	0	1	1	0	0	0	0	0	0	0	0	0	0	0	0	0	0	0	0	0	0	-
ENSG00000104218	CSPP1	protein_coding	1	0	3	0	0	0	0	0	0	0	1	0	0	0	0	0	1	1	0	0	0	0	0	0	0	0	0	0	0	0	0	0	0	0	0	0	-
ENSG00000104324	AC010859.1	protein_coding	2	1	1	1	0	0	0	0	0	0	0	0	0	0	0	0	2	0	0	0	0	0	0	0	0	0	0	0	0	0	0	0	1	0	0	0	ENSG00000104324
ENSG00000104332	SFRP1	protein_coding	2	1	1	1	0	0	0	0	0	0	0	0	0	0	0	0	2	0	0	0	0	0	0	0	0	0	0	0	0	0	0	0	1	0	0	0	ENSG00000104332
ENSG00000104447	TRPS1	protein_coding	5	1	1	1	0	0	0	0	0	0	0	0	0	0	0	0	5	0	0	0	0	0	0	0	0	0	0	0	0	0	0	0	1	0	0	0	ENSG00000104447
ENSG00000104517	UBR5	protein_coding	4	1	1	1	0	0	0	0	0	0	0	0	0	0	0	0	4	0	0	0	0	0	0	0	0	0	0	0	0	0	0	0	1	0	0	0	ENSG00000104517
ENSG00000104518	GSDMD	protein_coding	2	0	2	0	0	0	2	2	0	0	0	0	0	0	0	0	0	0	0	0	0	0	0	0	0	0	0	0	0	0	0	0	0	0	0	0	-
ENSG00000104691	UBXN8	processed_transcript	1	0	1	0	0	0	1	0	0	0	0	0	0	0	0	0	0	0	0	0	0	0	0	0	0	0	0	0	0	0	0	0	0	0	0	0	-
ENSG00000104722	NEFM	protein_coding	1	0	1	0	0	0	0	0	0	0	1	0	0	0	0	0	0	0	0	0	0	0	0	0	0	0	0	0	0	0	0	0	0	0	0	0	-
ENSG00000104814	MAP4K1	protein_coding	1	0	1	0	0	1	0	0	0	0	0	0	0	0	0	0	0	0	0	0	0	0	0	0	0	0	0	0	0	0	0	0	0	0	0	0	-
ENSG00000104972	LILRB1	protein_coding	1	1	1	1	0	1	0	0	0	0	0	0	0	0	0	0	0	0	0	0	0	1	0	0	0	0	0	0	0	0	0	0	0	0	0	0	ENSG00000104972
ENSG00000104979	C19orf53	protein_coding	1	1	1	1	0	0	0	0	1	0	0	0	0	0	0	0	0	0	0	0	0	0	0	0	1	0	0	0	0	0	0	0	0	0	0	0	ENSG00000104979
ENSG00000105227	PRX	protein_coding	3	1	4	1	0	2	0	1	0	1	2	0	0	0	0	0	0	0	0	0	0	0	0	0	0	1	0	0	0	0	0	0	0	0	0	0	ENSG00000105227
ENSG00000105426	PTPRS	protein_coding	1	1	1	1	0	0	0	0	0	0	0	0	0	0	0	0	0	1	0	0	0	0	0	0	0	0	0	0	0	0	0	0	0	1	0	0	-
ENSG00000105429	MEGF8	protein_coding	1	0	1	0	0	0	0	0	0	0	0	0	0	0	0	0	1	0	0	0	0	0	0	0	0	0	0	0	0	0	0	0	0	0	0	0	-
ENSG00000105464	GRIN2D	protein_coding	1	0	1	0	0	0	0	0	0	0	0	0	0	0	0	0	1	0	0	0	0	0	0	0	0	0	0	0	0	0	0	0	0	0	0	0	-
ENSG00000105708	ZNF14	protein_coding	3	1	8	8	2	2	2	2	3	2	2	0	0	0	0	0	0	2	0	0	1	1	1	1	1	1	1	0	0	0	0	0	0	1	0	0	-
ENSG00000105737	GRIK5	protein_coding	1	0	1	0	0	0	0	0	0	0	0	0	0	0	0	0	1	0	0	0	0	0	0	0	0	0	0	0	0	0	0	0	0	0	0	0	-
ENSG00000105750	ZNF85	protein_coding	2	0	4	0	1	0	0	0	1	1	0	0	0	0	0	0	1	0	0	0	0	0	0	0	0	0	0	0	0	0	0	0	0	0	0	0	-
ENSG00000105810	CDK6	protein_coding	1	0	1	0	0	0	0	0	0	0	0	0	0	0	0	0	1	0	0	0	0	0	0	0	0	0	0	0	0	0	0	0	0	0	0	0	-
ENSG00000105976	MET	protein_coding	4	0	1	0	0	0	0	0	0	0	0	0	0	0	0	0	4	0	0	0	0	0	0	0	0	0	0	0	0	0	0	0	0	0	0	0	-
ENSG00000105983	LMBR1	protein_coding	1	0	1	0	0	0	0	0	0	0	0	0	0	1	0	0	0	0	0	0	0	0	0	0	0	0	0	0	0	0	0	0	0	0	0	0	-
ENSG00000106004	HOXA5	protein_coding	1	0	1	0	0	0	0	0	0	0	0	0	0	0	0	0	1	0	0	0	0	0	0	0	0	0	0	0	0	0	0	0	0	0	0	0	-
ENSG00000106025	TSPAN12	protein_coding	1	0	1	0	0	0	0	0	0	0	0	0	0	0	0	0	1	0	0	0	0	0	0	0	0	0	0	0	0	0	0	0	0	0	0	0	-
ENSG00000106392	C1GALT1	protein_coding	1	1	2	2	0	1	0	0	0	1	0	0	0	0	0	0	0	0	0	0	0	1	0	0	0	1	0	0	0	0	0	0	0	0	0	0	ENSG00000106392
ENSG00000106443	PHF14	protein_coding	1	0	1	0	0	0	0	0	0	0	0	0	0	0	0	0	1	0	0	0	0	0	0	0	0	0	0	0	0	0	0	0	0	0	0	0	-
ENSG00000106484	MEST	protein_coding	1	1	1	1	0	0	0	0	0	1	0	0	0	0	0	0	0	0	0	0	0	0	0	0	0	1	0	0	0	0	0	0	0	0	0	0	-
ENSG00000106571	GLI3	protein_coding	3	2	1	1	0	0	0	0	0	0	0	0	0	0	0	0	3	0	0	0	0	0	0	0	0	0	0	0	0	0	0	0	2	0	0	0	ENSG00000106571
ENSG00000106624	AEBP1	protein_coding	1	1	1	1	0	0	0	0	1	0	0	0	0	0	0	0	0	0	0	0	0	0	0	0	1	0	0	0	0	0	0	0	0	0	0	0	-
ENSG00000106682	EIF4H	protein_coding	2	0	1	0	0	0	0	0	0	0	0	0	0	0	0	0	2	0	0	0	0	0	0	0	0	0	0	0	0	0	0	0	0	0	0	0	-
ENSG00000106772	PRUNE2	protein_coding	1	1	1	1	0	0	0	0	0	0	1	0	0	0	0	0	0	0	0	0	0	0	0	0	0	0	1	0	0	0	0	0	0	0	0	0	ENSG00000106772
ENSG00000106799	TGFBR1	protein_coding	4	0	1	0	0	0	0	0	0	0	0	0	0	0	0	0	4	0	0	0	0	0	0	0	0	0	0	0	0	0	0	0	0	0	0	0	-
ENSG00000106809	OGN	protein_coding	1	0	1	0	0	0	0	0	0	0	0	0	0	0	0	0	1	0	0	0	0	0	0	0	0	0	0	0	0	0	0	0	0	0	0	0	-
ENSG00000106829	TLE4	protein_coding	1	0	1	0	0	0	0	0	0	0	0	0	0	0	0	0	1	0	0	0	0	0	0	0	0	0	0	0	0	0	0	0	0	0	0	0	-
ENSG00000107099	DOCK8	protein_coding	9	3	1	1	0	0	0	0	0	0	0	0	0	0	0	0	9	0	0	0	0	0	0	0	0	0	0	0	0	0	0	0	3	0	0	0	ENSG00000107099
ENSG00000107295	SH3GL2	protein_coding	5	0	1	0	0	0	0	0	0	0	0	0	0	0	0	0	5	0	0	0	0	0	0	0	0	0	0	0	0	0	0	0	0	0	0	0	-
ENSG00000107625	DDX50	protein_coding	3	0	2	0	0	0	0	0	0	0	0	0	0	0	0	0	3	2	0	0	0	0	0	0	0	0	0	0	0	0	0	0	0	0	0	0	-
ENSG00000107672	NSMCE4A	protein_coding	1	1	1	1	0	0	0	0	0	0	1	0	0	0	0	0	0	0	0	0	0	0	0	0	0	0	1	0	0	0	0	0	0	0	0	0	ENSG00000107672
ENSG00000107731	UNC5B	protein_coding	6	0	1	0	0	0	0	0	0	0	0	0	0	0	0	0	6	0	0	0	0	0	0	0	0	0	0	0	0	0	0	0	0	0	0	0	-
ENSG00000107758	PPP3CB	protein_coding	2	0	1	0	0	0	0	0	0	0	0	0	0	0	0	0	2	0	0	0	0	0	0	0	0	0	0	0	0	0	0	0	0	0	0	0	-
ENSG00000107771	FAM190B	protein_coding	1	0	1	0	0	0	0	0	0	0	0	0	0	1	0	0	0	0	0	0	0	0	0	0	0	0	0	0	0	0	0	0	0	0	0	0	-
ENSG00000107779	BMPR1A	protein_coding	1	0	1	0	0	0	0	0	0	0	0	0	0	0	0	0	1	0	0	0	0	0	0	0	0	0	0	0	0	0	0	0	0	0	0	0	-
ENSG00000107796	ACTA2	protein_coding	3	0	2	0	0	0	0	0	0	0	0	0	0	1	0	0	2	0	0	0	0	0	0	0	0	0	0	0	0	0	0	0	0	0	0	0	-
ENSG00000107863	ARHGAP21	protein_coding	1	1	1	1	0	0	0	0	0	0	0	0	0	0	0	0	0	0	1	0	0	0	0	0	0	0	0	0	0	0	0	0	0	0	1	0	ENSG00000107863
ENSG00000108010	GLRX3	protein_coding	2	1	1	1	0	0	0	0	0	0	0	0	0	0	0	0	2	0	0	0	0	0	0	0	0	0	0	0	0	0	0	0	1	0	0	0	ENSG00000108010
ENSG00000108018	SORCS1	protein_coding	1	1	1	1	0	0	0	0	0	0	0	0	0	0	0	0	1	0	0	0	0	0	0	0	0	0	0	0	0	0	0	0	1	0	0	0	ENSG00000108018
ENSG00000108306	FBXL20	protein_coding	5	0	1	0	0	0	0	0	0	0	0	0	0	0	0	0	5	0	0	0	0	0	0	0	0	0	0	0	0	0	0	0	0	0	0	0	-
ENSG00000108387	SEPT4	protein_coding	1	0	1	0	0	1	0	0	0	0	0	0	0	0	0	0	0	0	0	0	0	0	0	0	0	0	0	0	0	0	0	0	0	0	0	0	-
ENSG00000108474	PIGL	protein_coding	1	1	2	2	0	0	0	1	1	0	0	0	0	0	0	0	0	0	0	0	0	0	0	1	1	0	0	0	0	0	0	0	0	0	0	0	ENSG00000108474
ENSG00000108509	CAMTA2	protein_coding	1	0	1	0	0	0	0	0	0	0	0	0	0	0	0	0	1	0	0	0	0	0	0	0	0	0	0	0	0	0	0	0	0	0	0	0	-
ENSG00000108510	MED13	protein_coding	1	1	1	1	0	0	0	0	0	0	0	0	0	0	0	0	1	0	0	0	0	0	0	0	0	0	0	0	0	0	0	0	1	0	0	0	-
ENSG00000108599	AKAP10	protein_coding	1	0	1	0	0	0	0	0	0	0	0	0	0	0	0	0	1	0	0	0	0	0	0	0	0	0	0	0	0	0	0	0	0	0	0	0	-
ENSG00000108669	CYTH1	protein_coding	1	1	3	3	0	1	0	1	0	0	0	0	0	0	0	0	0	0	1	0	0	1	0	1	0	0	0	0	0	0	0	0	0	0	1	0	ENSG00000108669
ENSG00000108679	LGALS3BP	protein_coding	1	1	2	2	0	0	0	0	0	0	0	0	0	1	1	0	0	0	0	0	0	0	0	0	0	0	0	0	0	1	1	0	0	0	0	0	ENSG00000108679
ENSG00000108733	PEX12	protein_coding	1	0	1	0	0	0	0	0	0	0	0	0	0	0	0	0	0	0	1	0	0	0	0	0	0	0	0	0	0	0	0	0	0	0	0	0	-
ENSG00000108753	HNF1B	protein_coding	8	2	1	1	0	0	0	0	0	0	0	0	0	0	0	0	8	0	0	0	0	0	0	0	0	0	0	0	0	0	0	0	2	0	0	0	-
ENSG00000108799	EZH1	protein_coding	1	0	1	0	0	0	0	0	0	0	0	0	0	0	0	0	1	0	0	0	0	0	0	0	0	0	0	0	0	0	0	0	0	0	0	0	-
ENSG00000108840	HDAC5	protein_coding	1	0	1	0	0	0	0	0	0	0	0	0	0	0	0	0	1	0	0	0	0	0	0	0	0	0	0	0	0	0	0	0	0	0	0	0	-
ENSG00000108932	SLC16A6	protein_coding	1	0	1	0	0	0	0	0	0	0	0	0	0	0	0	0	1	0	0	0	0	0	0	0	0	0	0	0	0	0	0	0	0	0	0	0	-
ENSG00000108950	FAM20A	protein_coding	1	0	1	0	0	0	0	0	0	0	0	0	0	0	0	0	1	0	0	0	0	0	0	0	0	0	0	0	0	0	0	0	0	0	0	0	-
ENSG00000109061	MYH1	protein_coding	8	2	1	1	0	0	0	0	0	0	0	0	0	0	0	8	0	0	0	0	0	0	0	0	0	0	0	0	0	0	0	2	0	0	0	0	-
ENSG00000109133	TMEM33	protein_coding	1	0	1	0	0	0	0	0	1	0	0	0	0	0	0	0	0	0	0	0	0	0	0	0	0	0	0	0	0	0	0	0	0	0	0	0	-
ENSG00000109184	DCUN1D4	protein_coding	2	2	2	2	0	0	0	0	2	0	0	0	0	0	0	0	0	1	0	0	0	0	0	0	2	0	0	0	0	0	0	0	0	1	0	0	ENSG00000109184
ENSG00000109189	USP46	protein_coding	2	0	1	0	0	0	0	0	0	0	0	0	0	0	0	0	2	0	0	0	0	0	0	0	0	0	0	0	0	0	0	0	0	0	0	0	-
ENSG00000109220	CHIC2	protein_coding	1	0	1	0	0	0	0	0	0	0	0	0	0	0	0	0	1	0	0	0	0	0	0	0	0	0	0	0	0	0	0	0	0	0	0	0	-
ENSG00000109381	ELF2	protein_coding	1	0	1	0	0	0	0	0	0	0	0	0	0	0	0	0	1	0	0	0	0	0	0	0	0	0	0	0	0	0	0	0	0	0	0	0	-
ENSG00000109670	FBXW7	protein_coding	1	0	1	0	0	0	0	0	0	0	0	0	0	0	0	0	1	0	0	0	0	0	0	0	0	0	0	0	0	0	0	0	0	0	0	0	-
ENSG00000109756	RAPGEF2	protein_coding	1	0	1	0	1	0	0	0	0	0	0	0	0	0	0	0	0	0	0	0	0	0	0	0	0	0	0	0	0	0	0	0	0	0	0	0	-
ENSG00000109819	PPARGC1A	protein_coding	1	0	1	0	0	0	0	0	0	0	0	0	0	0	0	0	1	0	0	0	0	0	0	0	0	0	0	0	0	0	0	0	0	0	0	0	-
ENSG00000110042	DTX4	protein_coding	1	0	1	0	0	0	0	0	0	0	0	0	0	0	0	0	1	0	0	0	0	0	0	0	0	0	0	0	0	0	0	0	0	0	0	0	-
ENSG00000110046	ATG2A	protein_coding	1	1	1	1	0	0	0	0	0	0	0	0	0	0	0	0	0	1	0	0	0	0	0	0	0	0	0	0	0	0	0	0	0	1	0	0	-
ENSG00000110057	UNC93B1	protein_coding	2	1	1	1	0	0	0	0	0	0	0	0	0	0	0	0	2	0	0	0	0	0	0	0	0	0	0	0	0	0	0	0	1	0	0	0	ENSG00000110057
ENSG00000110075	PPP6R3	protein_coding	1	0	1	0	0	0	0	0	0	0	0	0	0	0	0	0	1	0	0	0	0	0	0	0	0	0	0	0	0	0	0	0	0	0	0	0	-
ENSG00000110171	TRIM3	protein_coding	2	0	1	0	0	0	0	0	0	0	0	0	0	0	0	0	2	0	0	0	0	0	0	0	0	0	0	0	0	0	0	0	0	0	0	0	-
ENSG00000110328	GALNTL4	protein_coding	8	1	1	1	0	0	0	0	0	0	0	0	0	0	0	0	8	0	0	0	0	0	0	0	0	0	0	0	0	0	0	0	1	0	0	0	-
ENSG00000110367	DDX6	protein_coding	3	0	1	0	0	0	0	0	0	0	0	0	0	0	0	0	3	0	0	0	0	0	0	0	0	0	0	0	0	0	0	0	0	0	0	0	-
ENSG00000110395	CBL	protein_coding	1	0	1	0	0	0	0	0	0	0	0	0	0	0	0	0	1	0	0	0	0	0	0	0	0	0	0	0	0	0	0	0	0	0	0	0	-
ENSG00000110422	HIPK3	protein_coding	3	1	1	1	0	0	0	0	0	0	0	0	0	0	0	0	3	0	0	0	0	0	0	0	0	0	0	0	0	0	0	0	1	0	0	0	-
ENSG00000110693	SOX6	protein_coding	1	0	1	0	0	0	0	0	0	0	0	0	0	0	0	0	1	0	0	0	0	0	0	0	0	0	0	0	0	0	0	0	0	0	0	0	-
ENSG00000110711	AIP	protein_coding	1	1	1	1	0	0	0	1	0	0	0	0	0	0	0	0	0	0	0	0	0	0	0	1	0	0	0	0	0	0	0	0	0	0	0	0	ENSG00000110711
ENSG00000110841	PPFIBP1	protein_coding	2	0	1	0	0	0	0	0	0	0	0	0	0	0	0	0	2	0	0	0	0	0	0	0	0	0	0	0	0	0	0	0	0	0	0	0	-
ENSG00000110880	CORO1C	protein_coding	1	0	1	0	0	0	0	0	0	0	0	0	0	0	0	0	1	0	0	0	0	0	0	0	0	0	0	0	0	0	0	0	0	0	0	0	-
ENSG00000110888	CAPRIN2	protein_coding	1	0	1	0	0	0	0	0	1	0	0	0	0	0	0	0	0	0	0	0	0	0	0	0	0	0	0	0	0	0	0	0	0	0	0	0	-
ENSG00000110925	CSRNP2	protein_coding	1	1	1	1	0	0	0	0	0	0	0	0	0	1	0	0	0	0	0	0	0	0	0	0	0	0	0	0	0	1	0	0	0	0	0	0	ENSG00000110925
ENSG00000111145	ELK3	protein_coding	3	0	1	0	0	0	0	0	0	0	0	0	0	0	0	0	3	0	0	0	0	0	0	0	0	0	0	0	0	0	0	0	0	0	0	0	-
ENSG00000111199	TRPV4	protein_coding	2	0	1	0	0	0	0	0	0	0	0	0	0	0	0	0	2	0	0	0	0	0	0	0	0	0	0	0	0	0	0	0	0	0	0	0	-
ENSG00000111331	OAS3	protein_coding	1	1	3	3	0	0	0	0	1	1	0	0	0	0	0	0	1	0	0	0	0	0	0	0	1	1	0	0	0	0	0	0	1	0	0	0	-
ENSG00000111490	TBC1D30	protein_coding	2	1	1	1	0	0	0	0	0	0	0	0	0	0	0	0	0	0	2	0	0	0	0	0	0	0	0	0	0	0	0	0	0	0	1	0	ENSG00000111490
ENSG00000111602	TIMELESS	protein_coding	1	1	1	1	0	0	0	0	0	0	0	0	0	0	0	0	0	0	1	0	0	0	0	0	0	0	0	0	0	0	0	0	0	0	1	0	ENSG00000111602
ENSG00000111653	ING4	protein_coding	1	0	1	0	0	0	0	0	0	0	0	0	0	0	0	0	1	0	0	0	0	0	0	0	0	0	0	0	0	0	0	0	0	0	0	0	-
ENSG00000111666	CHPT1	protein_coding	1	0	2	0	0	0	0	0	0	0	0	0	0	0	0	0	1	1	0	0	0	0	0	0	0	0	0	0	0	0	0	0	0	0	0	0	-
ENSG00000111785	RIC8B	protein_coding	3	0	1	0	0	0	0	0	0	0	0	0	0	0	0	0	3	0	0	0	0	0	0	0	0	0	0	0	0	0	0	0	0	0	0	0	-
ENSG00000111799	COL12A1	protein_coding	4	0	1	0	0	0	0	0	0	0	0	0	0	0	0	0	4	0	0	0	0	0	0	0	0	0	0	0	0	0	0	0	0	0	0	0	-
ENSG00000111846	GCNT2	protein_coding	1	0	1	0	0	0	0	0	0	0	1	0	0	0	0	0	0	0	0	0	0	0	0	0	0	0	0	0	0	0	0	0	0	0	0	0	-
ENSG00000111877	MCM9	protein_coding	1	1	1	1	0	0	0	0	0	0	0	0	0	0	0	0	0	0	1	0	0	0	0	0	0	0	0	0	0	0	0	0	0	0	1	0	ENSG00000111877
ENSG00000111961	SASH1	protein_coding	1	0	1	0	0	0	0	0	0	0	0	0	0	0	0	0	1	0	0	0	0	0	0	0	0	0	0	0	0	0	0	0	0	0	0	0	-
ENSG00000112062	MAPK14	protein_coding	3	2	2	1	3	0	0	0	0	1	0	0	0	0	0	0	0	0	0	0	2	0	0	0	0	0	0	0	0	0	0	0	0	0	0	0	-
ENSG00000112308	C6orf62	protein_coding	1	0	1	0	0	0	0	0	0	1	0	0	0	0	0	0	0	0	0	0	0	0	0	0	0	0	0	0	0	0	0	0	0	0	0	0	-
ENSG00000112419	PHACTR2	protein_coding	1	0	1	0	0	0	0	0	0	0	0	0	0	0	0	0	1	0	0	0	0	0	0	0	0	0	0	0	0	0	0	0	0	0	0	0	-
ENSG00000112584	FAM120B	protein_coding	1	1	5	5	0	0	1	0	1	0	1	1	0	0	1	0	0	0	0	0	0	0	1	0	1	0	1	1	0	0	1	0	0	0	0	0	ENSG00000112584
ENSG00000112659	CUL9	protein_coding	1	1	1	1	0	0	0	0	0	0	0	1	0	0	0	0	0	0	0	0	0	0	0	0	0	0	0	1	0	0	0	0	0	0	0	0	-
ENSG00000112759	SLC29A1	protein_coding	2	2	1	1	0	0	0	0	0	2	0	0	0	0	0	0	0	0	0	0	0	0	0	0	0	2	0	0	0	0	0	0	0	0	0	0	-
ENSG00000112769	LAMA4	protein_coding	6	0	1	0	0	0	0	0	0	0	0	0	0	0	0	0	6	0	0	0	0	0	0	0	0	0	0	0	0	0	0	0	0	0	0	0	-
ENSG00000112851	ERBB2IP	protein_coding	1	0	1	0	0	0	0	0	0	0	0	0	0	0	0	0	1	0	0	0	0	0	0	0	0	0	0	0	0	0	0	0	0	0	0	0	-
ENSG00000112893	MAN2A1	protein_coding	7	2	1	1	0	0	0	0	0	0	0	0	0	0	0	0	7	0	0	0	0	0	0	0	0	0	0	0	0	0	0	0	2	0	0	0	-
ENSG00000112902	SEMA5A	protein_coding	1	0	1	0	0	0	0	0	0	0	0	0	0	0	0	0	1	0	0	0	0	0	0	0	0	0	0	0	0	0	0	0	0	0	0	0	-
ENSG00000112936	C7	protein_coding	2	1	2	1	0	1	0	1	0	0	0	0	0	0	0	0	0	0	0	0	0	0	0	1	0	0	0	0	0	0	0	0	0	0	0	0	-
ENSG00000112992	NNT	protein_coding	1	0	1	0	0	0	0	0	0	0	0	0	0	0	0	0	1	0	0	0	0	0	0	0	0	0	0	0	0	0	0	0	0	0	0	0	-
ENSG00000113048	MRPS27	protein_coding	1	1	3	3	1	0	0	0	0	0	1	0	0	0	0	0	1	0	0	0	1	0	0	0	0	0	1	0	0	0	0	0	1	0	0	0	-
ENSG00000113083	LOX	protein_coding	2	0	1	0	0	0	0	0	0	0	0	0	0	0	0	0	2	0	0	0	0	0	0	0	0	0	0	0	0	0	0	0	0	0	0	0	-
ENSG00000113140	SPARC	protein_coding	1	0	2	0	0	0	0	0	0	0	0	0	0	0	0	0	1	1	0	0	0	0	0	0	0	0	0	0	0	0	0	0	0	0	0	0	-
ENSG00000113161	HMGCR	protein_coding	1	0	1	0	0	0	0	0	0	0	0	0	0	0	0	0	1	0	0	0	0	0	0	0	0	0	0	0	0	0	0	0	0	0	0	0	-
ENSG00000113163	COL4A3BP	protein_coding	2	0	1	0	0	0	0	0	0	0	0	0	0	0	0	0	2	0	0	0	0	0	0	0	0	0	0	0	0	0	0	0	0	0	0	0	-
ENSG00000113248	PCDHB15	protein_coding	3	1	2	1	0	0	0	1	0	0	0	0	0	0	0	0	2	0	0	0	0	0	0	0	0	0	0	0	0	0	0	0	1	0	0	0	-
ENSG00000113361	CDH6	protein_coding	1	0	1	0	0	0	0	0	0	0	0	0	0	0	0	0	1	0	0	0	0	0	0	0	0	0	0	0	0	0	0	0	0	0	0	0	-
ENSG00000113368	LMNB1	protein_coding	1	1	1	1	0	0	0	0	0	0	0	0	0	0	0	0	0	0	1	0	0	0	0	0	0	0	0	0	0	0	0	0	0	0	1	0	ENSG00000113368
ENSG00000113389	NPR3	protein_coding	2	0	1	0	0	0	0	0	0	0	0	0	0	0	0	0	2	0	0	0	0	0	0	0	0	0	0	0	0	0	0	0	0	0	0	0	-
ENSG00000113448	PDE4D	protein_coding	2	0	1	0	0	0	0	0	0	0	0	0	0	0	0	0	2	0	0	0	0	0	0	0	0	0	0	0	0	0	0	0	0	0	0	0	-
ENSG00000113504	SLC12A7	protein_coding	1	1	1	1	0	0	0	0	0	0	0	0	0	0	0	0	0	0	1	0	0	0	0	0	0	0	0	0	0	0	0	0	0	0	1	0	-
ENSG00000113578	FGF1	protein_coding	1	1	1	1	0	0	0	0	0	0	0	0	0	0	0	0	1	0	0	0	0	0	0	0	0	0	0	0	0	0	0	0	1	0	0	0	ENSG00000113578
ENSG00000113580	NR3C1	protein_coding	4	0	1	0	0	0	0	0	0	0	0	0	0	0	0	0	4	0	0	0	0	0	0	0	0	0	0	0	0	0	0	0	0	0	0	0	-
ENSG00000113645	WWC1	protein_coding	1	1	1	1	0	0	0	0	0	0	0	0	0	1	0	0	0	0	0	0	0	0	0	0	0	0	0	0	0	1	0	0	0	0	0	0	ENSG00000113645
ENSG00000113657	DPYSL3	protein_coding	2	0	2	0	0	0	0	0	0	0	1	0	0	0	0	0	2	0	0	0	0	0	0	0	0	0	0	0	0	0	0	0	0	0	0	0	-
ENSG00000113716	HMGXB3	protein_coding	1	1	1	1	0	0	0	0	0	0	0	0	0	0	0	0	0	0	1	0	0	0	0	0	0	0	0	0	0	0	0	0	0	0	1	0	ENSG00000113716
ENSG00000113721	PDGFRB	protein_coding	2	0	1	0	0	0	0	0	0	0	0	0	0	0	0	0	2	0	0	0	0	0	0	0	0	0	0	0	0	0	0	0	0	0	0	0	-
ENSG00000113742	CPEB4	protein_coding	1	0	1	0	0	0	0	0	0	0	0	0	0	0	0	0	1	0	0	0	0	0	0	0	0	0	0	0	0	0	0	0	0	0	0	0	-
ENSG00000114316	USP4	protein_coding	2	2	3	3	0	0	2	0	0	0	0	0	0	0	0	2	0	0	2	0	0	0	2	0	0	0	0	0	0	0	0	2	0	0	2	0	-
ENSG00000114374	USP9Y	protein_coding	3	1	2	2	0	0	0	0	0	0	1	0	0	0	0	0	3	0	0	0	0	0	0	0	0	0	1	0	0	0	0	0	1	0	0	0	-
ENSG00000114423	CBLB	protein_coding	1	0	1	0	0	0	0	0	0	0	0	0	0	0	0	0	1	0	0	0	0	0	0	0	0	0	0	0	0	0	0	0	0	0	0	0	-
ENSG00000114770	ABCC5	protein_coding	1	0	1	0	0	0	0	0	0	0	0	0	0	0	0	0	1	0	0	0	0	0	0	0	0	0	0	0	0	0	0	0	0	0	0	0	-
ENSG00000114796	KLHL24	protein_coding	2	0	1	0	0	0	0	0	0	0	0	0	0	0	0	0	2	0	0	0	0	0	0	0	0	0	0	0	0	0	0	0	0	0	0	0	-
ENSG00000114857	NKTR	protein_coding	1	1	2	2	0	0	0	0	0	0	1	0	0	0	0	0	1	0	0	0	0	0	0	0	0	0	1	0	0	0	0	0	1	0	0	0	-
ENSG00000114861	FOXP1	protein_coding	1	0	2	0	0	0	0	0	0	0	0	0	0	0	0	0	1	1	0	0	0	0	0	0	0	0	0	0	0	0	0	0	0	0	0	0	-
ENSG00000114933	INO80D	protein_coding	1	0	1	0	0	0	0	0	0	0	0	0	0	0	0	0	1	0	0	0	0	0	0	0	0	0	0	0	0	0	0	0	0	0	0	0	-
ENSG00000114978	MOBKL1B	protein_coding	1	0	1	0	0	0	0	0	0	0	0	0	0	0	0	0	1	0	0	0	0	0	0	0	0	0	0	0	0	0	0	0	0	0	0	0	-
ENSG00000115020	PIKFYVE	protein_coding	2	0	1	0	0	0	0	0	0	0	0	0	0	0	0	0	2	0	0	0	0	0	0	0	0	0	0	0	0	0	0	0	0	0	0	0	-
ENSG00000115170	ACVR1	protein_coding	2	0	1	0	0	0	0	0	0	0	0	0	0	0	0	0	2	0	0	0	0	0	0	0	0	0	0	0	0	0	0	0	0	0	0	0	-
ENSG00000115221	ITGB6	protein_coding	1	0	1	0	0	0	0	0	0	0	0	0	0	0	0	0	1	0	0	0	0	0	0	0	0	0	0	0	0	0	0	0	0	0	0	0	-
ENSG00000115306	SPTBN1	protein_coding	41	3	2	1	1	0	0	0	0	0	0	0	0	0	0	0	40	0	0	0	0	0	0	0	0	0	0	0	0	0	0	0	3	0	0	0	ENSG00000115306
ENSG00000115317	HTRA2	protein_coding	1	1	1	1	0	0	0	0	0	0	0	0	0	0	0	0	0	1	0	0	0	0	0	0	0	0	0	0	0	0	0	0	0	1	0	0	ENSG00000115317
ENSG00000115355	CCDC88A	protein_coding	1	0	1	0	0	0	0	0	0	0	0	0	0	0	0	0	1	0	0	0	0	0	0	0	0	0	0	0	0	0	0	0	0	0	0	0	-
ENSG00000115380	EFEMP1	protein_coding	1	0	1	0	0	0	0	0	0	0	0	0	0	0	0	0	1	0	0	0	0	0	0	0	0	0	0	0	0	0	0	0	0	0	0	0	-
ENSG00000115414	FN1	protein_coding	1	1	1	1	0	0	0	0	0	0	0	0	0	0	0	0	0	0	1	0	0	0	0	0	0	0	0	0	0	0	0	0	0	0	1	0	ENSG00000115414
ENSG00000115419	GLS	protein_coding	2	0	1	0	0	0	0	0	0	0	0	0	0	0	0	0	2	0	0	0	0	0	0	0	0	0	0	0	0	0	0	0	0	0	0	0	-
ENSG00000115421	PAPOLG	protein_coding	2	1	1	1	0	0	0	0	0	0	0	0	0	0	0	0	2	0	0	0	0	0	0	0	0	0	0	0	0	0	0	0	1	0	0	0	ENSG00000115421
ENSG00000115461	IGFBP5	protein_coding	3	0	1	0	0	0	0	0	0	0	0	0	0	0	0	0	3	0	0	0	0	0	0	0	0	0	0	0	0	0	0	0	0	0	0	0	-
ENSG00000115464	USP34	protein_coding	1	0	1	0	0	0	0	0	0	0	0	0	0	0	0	0	1	0	0	0	0	0	0	0	0	0	0	0	0	0	0	0	0	0	0	0	-
ENSG00000115540	PHOCN	protein_coding	2	0	2	0	0	0	0	0	0	0	0	0	0	0	0	0	2	1	0	0	0	0	0	0	0	0	0	0	0	0	0	0	0	0	0	0	-
ENSG00000115758	ODC1	protein_coding	1	1	1	1	0	0	0	0	0	0	0	0	0	0	0	0	0	0	1	0	0	0	0	0	0	0	0	0	0	0	0	0	0	0	1	0	ENSG00000115758
ENSG00000115825	PRKD3	protein_coding	1	0	1	0	0	0	0	0	0	0	0	0	0	0	0	0	1	0	0	0	0	0	0	0	0	0	0	0	0	0	0	0	0	0	0	0	-
ENSG00000115904	SOS1	protein_coding	4	0	1	0	0	0	0	0	0	0	0	0	0	0	0	0	4	0	0	0	0	0	0	0	0	0	0	0	0	0	0	0	0	0	0	0	-
ENSG00000115956	PLEK	protein_coding	1	0	1	0	0	0	0	0	0	0	0	0	0	0	0	0	1	0	0	0	0	0	0	0	0	0	0	0	0	0	0	0	0	0	0	0	-
ENSG00000115966	ATF2	protein_coding	2	0	1	0	0	0	0	0	0	0	0	0	0	0	0	0	2	0	0	0	0	0	0	0	0	0	0	0	0	0	0	0	0	0	0	0	-
ENSG00000115977	AAK1	protein_coding	1	1	1	1	0	0	0	0	0	0	0	0	0	0	0	0	1	0	0	0	0	0	0	0	0	0	0	0	0	0	0	0	1	0	0	0	-
ENSG00000115998	C2orf42	protein_coding	1	0	1	0	0	0	0	0	0	0	0	0	0	0	0	0	1	0	0	0	0	0	0	0	0	0	0	0	0	0	0	0	0	0	0	0	-
ENSG00000116127	ALMS1	protein_coding	6	4	4	4	0	4	0	0	2	0	1	0	0	0	0	0	0	0	2	0	0	2	0	0	2	0	1	0	0	0	0	0	0	0	1	0	ENSG00000116127
ENSG00000116141	MARK1	protein_coding	2	0	1	0	0	0	0	0	0	0	0	0	0	0	0	0	2	0	0	0	0	0	0	0	0	0	0	0	0	0	0	0	0	0	0	0	-
ENSG00000116219	ESPNP	processed_transcript	3	0	6	0	1	0	1	0	1	0	0	1	3	0	0	0	0	0	2	0	0	0	0	0	0	0	0	0	0	0	0	0	0	0	0	0	-
ENSG00000116337	AMPD2	protein_coding	1	0	1	0	0	0	0	0	0	0	0	0	0	0	0	0	0	0	1	0	0	0	0	0	0	0	0	0	0	0	0	0	0	0	0	0	-
ENSG00000116406	EDEM3	protein_coding	1	0	1	0	0	0	0	0	0	0	0	0	0	0	0	0	1	0	0	0	0	0	0	0	0	0	0	0	0	0	0	0	0	0	0	0	-
ENSG00000116514	RNF19B	protein_coding	1	0	1	0	0	0	0	0	0	0	0	0	0	0	0	0	1	0	0	0	0	0	0	0	0	0	0	0	0	0	0	0	0	0	0	0	-
ENSG00000116641	DOCK7	protein_coding	2	0	1	0	0	0	0	0	0	0	0	0	0	0	0	0	2	0	0	0	0	0	0	0	0	0	0	0	0	0	0	0	0	0	0	0	-
ENSG00000116652	DLEU2L	protein_coding	1	1	3	3	0	1	0	0	0	0	0	0	1	0	0	0	1	0	0	0	0	1	0	0	0	0	0	0	1	0	0	0	1	0	0	0	ENSG00000116652
ENSG00000116670	MAD2L2	protein_coding	1	0	1	0	0	0	0	0	0	0	0	0	0	0	0	0	0	0	1	0	0	0	0	0	0	0	0	0	0	0	0	0	0	0	0	0	-
ENSG00000116701	NCF2	protein_coding	1	1	1	1	0	0	0	1	0	0	0	0	0	0	0	0	0	0	0	0	0	0	0	1	0	0	0	0	0	0	0	0	0	0	0	0	ENSG00000116701
ENSG00000116752	BCAS2	protein_coding	2	0	1	0	0	0	0	0	0	0	0	0	0	0	0	0	2	0	0	0	0	0	0	0	0	0	0	0	0	0	0	0	0	0	0	0	-
ENSG00000116785	CFHR3	protein_coding	4	2	9	8	1	2	1	2	1	2	1	0	0	1	2	0	0	0	0	0	1	2	1	1	1	1	1	0	0	1	0	0	0	0	0	0	ENSG00000116785
ENSG00000116954	RRAGC	protein_coding	1	0	1	0	0	0	0	0	0	0	0	0	0	0	0	0	1	0	0	0	0	0	0	0	0	0	0	0	0	0	0	0	0	0	0	0	-
ENSG00000116962	NID1	protein_coding	2	1	1	1	0	0	0	0	0	0	0	0	0	0	0	0	2	0	0	0	0	0	0	0	0	0	0	0	0	0	0	0	1	0	0	0	-
ENSG00000116985	BMP8B	protein_coding	3	1	5	2	1	1	1	0	0	2	0	1	0	0	0	0	0	0	0	0	0	0	1	0	0	1	0	0	0	0	0	0	0	0	0	0	-
ENSG00000117000	RLF	protein_coding	1	0	1	0	0	0	0	0	0	0	0	0	0	0	0	0	1	0	0	0	0	0	0	0	0	0	0	0	0	0	0	0	0	0	0	0	-
ENSG00000117020	AKT3	protein_coding	3	0	1	0	0	0	0	0	0	0	0	0	0	0	0	0	3	0	0	0	0	0	0	0	0	0	0	0	0	0	0	0	0	0	0	0	-
ENSG00000117036	ETV3	protein_coding	3	0	1	0	0	0	0	0	0	0	0	0	0	0	0	0	3	0	0	0	0	0	0	0	0	0	0	0	0	0	0	0	0	0	0	0	-
ENSG00000117114	LPHN2	protein_coding	2	0	1	0	0	0	0	0	0	0	0	0	0	0	0	0	2	0	0	0	0	0	0	0	0	0	0	0	0	0	0	0	0	0	0	0	-
ENSG00000117228	GBP1	protein_coding	1	1	6	6	1	1	1	0	1	0	1	0	0	1	0	0	0	0	0	0	1	1	1	0	1	0	1	0	0	1	0	0	0	0	0	0	ENSG00000117228
ENSG00000117242	PINK1-AS1	processed_transcript	19	0	10	0	4	9	3	4	4	2	5	0	0	0	0	0	6	10	2	0	0	0	0	0	0	0	0	0	0	0	0	0	0	0	0	0	-
ENSG00000117360	PRPF3	protein_coding	1	0	1	0	0	0	0	0	0	0	0	0	0	0	0	0	1	0	0	0	0	0	0	0	0	0	0	0	0	0	0	0	0	0	0	0	-
ENSG00000117399	CDC20	protein_coding	1	1	1	1	0	0	0	0	0	0	0	0	0	0	0	0	0	0	1	0	0	0	0	0	0	0	0	0	0	0	0	0	0	0	1	0	ENSG00000117399
ENSG00000117569	PTBP2	protein_coding	1	1	1	1	0	0	0	0	0	0	0	0	0	0	0	0	0	0	1	0	0	0	0	0	0	0	0	0	0	0	0	0	0	0	1	0	-
ENSG00000117682	DHDDS	protein_coding	5	4	5	5	0	1	0	0	1	4	2	0	0	0	2	0	0	0	0	0	0	1	0	0	1	3	1	0	0	0	2	0	0	0	0	0	ENSG00000117682
ENSG00000117859	OSBPL9	protein_coding	2	1	3	2	1	0	0	0	0	0	0	0	1	0	0	0	1	0	0	0	1	0	0	0	0	0	0	0	0	0	0	0	1	0	0	0	-
ENSG00000118007	STAG1	protein_coding	20	0	1	0	0	0	0	0	0	0	0	0	0	0	0	0	20	0	0	0	0	0	0	0	0	0	0	0	0	0	0	0	0	0	0	0	-
ENSG00000118200	CAMSAP1L1	protein_coding	1	1	1	1	0	0	0	0	0	0	0	0	0	0	0	0	1	0	0	0	0	0	0	0	0	0	0	0	0	0	0	0	1	0	0	0	-
ENSG00000118257	NRP2	protein_coding	8	2	2	2	0	0	0	0	2	0	0	0	0	0	0	0	6	0	0	0	0	0	0	0	1	0	0	0	0	0	0	0	1	0	0	0	-
ENSG00000118263	KLF7	protein_coding	1	0	1	0	0	0	0	0	0	0	0	0	0	0	0	0	1	0	0	0	0	0	0	0	0	0	0	0	0	0	0	0	0	0	0	0	-
ENSG00000118369	USP35	protein_coding	1	1	1	1	0	0	0	0	0	0	0	0	0	0	0	0	0	0	1	0	0	0	0	0	0	0	0	0	0	0	0	0	0	0	1	0	ENSG00000118369
ENSG00000118412	CASP8AP2	processed_transcript	1	0	1	0	0	0	1	0	0	0	0	0	0	0	0	0	0	0	0	0	0	0	0	0	0	0	0	0	0	0	0	0	0	0	0	0	-
ENSG00000118482	PHF3	protein_coding	2	0	1	0	0	0	0	0	0	0	0	0	0	0	0	0	2	0	0	0	0	0	0	0	0	0	0	0	0	0	0	0	0	0	0	0	-
ENSG00000118503	TNFAIP3	protein_coding	1	1	1	1	0	0	0	0	0	0	0	0	0	1	0	0	0	0	0	0	0	0	0	0	0	0	0	0	0	1	0	0	0	0	0	0	ENSG00000118503
ENSG00000118620	ZNF430	protein_coding	4	3	4	4	0	0	1	0	0	1	2	0	0	0	0	0	2	0	0	0	0	0	1	0	0	1	1	0	0	0	0	0	1	0	0	0	ENSG00000118620
ENSG00000118855	MFSD1	protein_coding	1	0	1	0	1	0	0	0	0	0	0	0	0	0	0	0	0	0	0	0	0	0	0	0	0	0	0	0	0	0	0	0	0	0	0	0	-
ENSG00000118900	UBN1	protein_coding	1	0	1	0	0	0	0	0	0	0	0	0	0	0	0	0	0	1	0	0	0	0	0	0	0	0	0	0	0	0	0	0	0	0	0	0	-
ENSG00000118903	BTF3P11	pseudogene	4	0	12	0	2	2	0	2	2	1	2	0	1	0	1	1	2	2	1	0	0	0	0	0	0	0	0	0	0	0	0	0	0	0	0	0	-
ENSG00000118976	AC006207.1	pseudogene	15	0	13	0	8	12	1	11	12	7	8	1	3	0	7	0	12	0	9	2	0	0	0	0	0	0	0	0	0	0	0	0	0	0	0	0	-
ENSG00000118990	GLRXP3	pseudogene	3	0	11	0	3	1	1	2	2	0	3	2	2	3	0	0	3	3	0	0	0	0	0	0	0	0	0	0	0	0	0	0	0	0	0	0	-
ENSG00000119041	GTF3C3	protein_coding	2	0	1	0	0	0	0	0	0	0	0	0	0	0	0	0	2	0	0	0	0	0	0	0	0	0	0	0	0	0	0	0	0	0	0	0	-
ENSG00000119048	UBE2B	protein_coding	2	1	5	5	0	0	1	0	0	0	2	0	0	0	1	0	1	0	1	0	0	0	1	0	0	0	1	0	0	0	1	0	1	0	1	0	-
ENSG00000119139	TJP2	protein_coding	1	0	1	0	0	0	0	0	0	0	0	0	0	0	0	0	1	0	0	0	0	0	0	0	0	0	0	0	0	0	0	0	0	0	0	0	-
ENSG00000119523	ALG2	protein_coding	1	0	1	0	0	0	0	0	0	0	0	0	0	0	0	0	0	0	1	0	0	0	0	0	0	0	0	0	0	0	0	0	0	0	0	0	-
ENSG00000119685	TTLL5	protein_coding	1	1	1	1	0	0	0	0	0	0	0	0	0	0	0	0	0	0	1	0	0	0	0	0	0	0	0	0	0	0	0	0	0	0	1	0	-
ENSG00000119699	TGFB3	protein_coding	1	0	1	0	0	0	1	0	0	0	0	0	0	0	0	0	0	0	0	0	0	0	0	0	0	0	0	0	0	0	0	0	0	0	0	0	-
ENSG00000119772	DNMT3A	protein_coding	4	0	1	0	0	0	0	0	0	0	0	0	0	0	0	0	4	0	0	0	0	0	0	0	0	0	0	0	0	0	0	0	0	0	0	0	-
ENSG00000119778	ATAD2B	protein_coding	1	0	1	0	0	0	0	0	0	0	0	0	0	0	0	0	1	0	0	0	0	0	0	0	0	0	0	0	0	0	0	0	0	0	0	0	-
ENSG00000119801	YPEL5	protein_coding	2	0	1	0	0	0	0	0	0	0	0	0	0	0	0	0	2	0	0	0	0	0	0	0	0	0	0	0	0	0	0	0	0	0	0	0	-
ENSG00000119906	FAM178A	protein_coding	3	2	3	3	0	0	0	0	1	0	1	0	0	0	0	0	3	0	0	0	0	0	0	0	1	0	1	0	0	0	0	0	2	0	0	0	-
ENSG00000119969	HELLS	protein_coding	4	1	3	1	0	0	0	0	0	0	0	0	1	0	1	0	2	0	0	0	0	0	0	0	0	0	0	0	0	0	1	0	0	0	0	0	ENSG00000119969
ENSG00000120093	HOXB3	protein_coding	1	0	1	0	0	0	0	0	0	0	0	0	0	0	0	0	1	0	0	0	0	0	0	0	0	0	0	0	0	0	0	0	0	0	0	0	-
ENSG00000120137	PANK3	protein_coding	1	0	1	0	0	0	0	0	0	0	0	0	0	0	0	0	1	0	0	0	0	0	0	0	0	0	0	0	0	0	0	0	0	0	0	0	-
ENSG00000120156	TEK	protein_coding	2	0	1	0	0	0	0	0	0	0	0	0	0	0	0	0	2	0	0	0	0	0	0	0	0	0	0	0	0	0	0	0	0	0	0	0	-
ENSG00000120318	ARAP3	protein_coding	1	0	1	0	0	0	0	0	0	0	0	0	0	0	0	0	1	0	0	0	0	0	0	0	0	0	0	0	0	0	0	0	0	0	0	0	-
ENSG00000120594	PLXDC2	protein_coding	2	0	1	0	0	0	0	0	0	0	0	0	0	0	0	0	2	0	0	0	0	0	0	0	0	0	0	0	0	0	0	0	0	0	0	0	-
ENSG00000120705	ETF1	protein_coding	1	0	1	0	0	0	0	0	0	0	0	0	0	0	0	0	1	0	0	0	0	0	0	0	0	0	0	0	0	0	0	0	0	0	0	0	-
ENSG00000120708	TGFBI	protein_coding	1	0	1	0	0	0	0	0	0	0	0	0	0	0	0	0	1	0	0	0	0	0	0	0	0	0	0	0	0	0	0	0	0	0	0	0	-
ENSG00000120733	KDM3B	protein_coding	1	1	1	1	0	0	0	0	0	0	0	0	0	0	0	0	0	0	1	0	0	0	0	0	0	0	0	0	0	0	0	0	0	0	1	0	ENSG00000120733
ENSG00000120868	APAF1	protein_coding	1	0	1	0	0	0	0	0	0	0	0	0	0	0	0	0	1	0	0	0	0	0	0	0	0	0	0	0	0	0	0	0	0	0	0	0	-
ENSG00000121057	AKAP1	protein_coding	1	1	1	1	0	0	0	0	0	0	0	0	0	0	0	0	0	0	1	0	0	0	0	0	0	0	0	0	0	0	0	0	0	0	1	0	ENSG00000121057
ENSG00000121068	TBX2	protein_coding	1	1	1	1	1	0	0	0	0	0	0	0	0	0	0	0	0	0	0	0	1	0	0	0	0	0	0	0	0	0	0	0	0	0	0	0	-
ENSG00000121274	PAPD5	protein_coding	1	0	1	0	0	0	0	0	0	0	0	0	0	0	0	0	1	0	0	0	0	0	0	0	0	0	0	0	0	0	0	0	0	0	0	0	-
ENSG00000121335	PRB2	protein_coding	1	1	1	1	0	0	0	0	0	0	0	0	1	0	0	0	0	0	0	0	0	0	0	0	0	0	0	0	1	0	0	0	0	0	0	0	ENSG00000121335
ENSG00000121552	CSTA	protein_coding	2	0	3	0	0	2	0	1	2	0	0	0	0	0	0	0	0	0	0	0	0	0	0	0	0	0	0	0	0	0	0	0	0	0	0	0	-
ENSG00000121671	CRY2	protein_coding	1	0	1	0	0	0	0	0	0	0	0	0	0	0	0	0	1	0	0	0	0	0	0	0	0	0	0	0	0	0	0	0	0	0	0	0	-
ENSG00000121680	PEX16	protein_coding	1	1	1	1	0	0	0	0	0	0	0	0	0	0	0	0	0	0	1	0	0	0	0	0	0	0	0	0	0	0	0	0	0	0	1	0	ENSG00000121680
ENSG00000121903	ZSCAN20	protein_coding	1	0	1	0	1	0	0	0	0	0	0	0	0	0	0	0	0	0	0	0	0	0	0	0	0	0	0	0	0	0	0	0	0	0	0	0	-
ENSG00000121966	CXCR4	protein_coding	10	3	3	2	0	4	0	1	0	0	0	0	0	0	0	0	8	0	0	0	0	1	0	0	0	0	0	0	0	0	0	0	2	0	0	0	ENSG00000121966
ENSG00000121989	ACVR2A	protein_coding	6	1	1	1	0	0	0	0	0	0	0	0	0	0	0	0	6	0	0	0	0	0	0	0	0	0	0	0	0	0	0	0	1	0	0	0	-
ENSG00000122194	PLG	protein_coding	2	2	3	3	0	1	0	0	0	0	0	1	2	0	0	0	0	0	0	0	0	1	0	0	0	0	0	1	2	0	0	0	0	0	0	0	ENSG00000122194
ENSG00000122224	LY9	protein_coding	1	0	1	0	0	1	0	0	0	0	0	0	0	0	0	0	0	0	0	0	0	0	0	0	0	0	0	0	0	0	0	0	0	0	0	0	-
ENSG00000122432	SPATA1	processed_transcript	1	0	1	0	0	0	0	1	0	0	0	0	0	0	0	0	0	0	0	0	0	0	0	0	0	0	0	0	0	0	0	0	0	0	0	0	-
ENSG00000122545	SEPT7	protein_coding	1	1	7	7	0	1	0	1	0	0	0	1	0	1	0	0	1	1	1	0	0	1	0	1	0	0	0	1	0	1	0	0	1	1	1	0	-
ENSG00000122557	HERPUD2	protein_coding	4	0	1	0	0	0	0	0	0	0	0	0	0	0	0	0	4	0	0	0	0	0	0	0	0	0	0	0	0	0	0	0	0	0	0	0	-
ENSG00000122641	INHBA	protein_coding	2	0	1	0	0	0	0	0	0	0	0	0	0	0	0	0	2	0	0	0	0	0	0	0	0	0	0	0	0	0	0	0	0	0	0	0	-
ENSG00000122692	SMU1	protein_coding	1	0	1	0	0	0	0	0	0	0	0	0	0	0	0	0	1	0	0	0	0	0	0	0	0	0	0	0	0	0	0	0	0	0	0	0	-
ENSG00000122728	TAF1L	protein_coding	40	23	15	15	30	31	17	22	28	30	23	17	25	10	32	0	33	1	26	5	18	21	8	12	16	16	13	10	13	6	17	0	19	1	16	4	ENSG00000122728
ENSG00000122741	DCAF10	protein_coding	1	0	1	0	0	0	0	0	0	0	0	0	0	0	0	0	1	0	0	0	0	0	0	0	0	0	0	0	0	0	0	0	0	0	0	0	-
ENSG00000122852	SFTPA1	protein_coding	1	0	1	0	0	0	0	0	0	0	0	0	0	1	0	0	0	0	0	0	0	0	0	0	0	0	0	0	0	0	0	0	0	0	0	0	-
ENSG00000122870	BICC1	protein_coding	6	1	1	1	0	0	0	0	0	0	0	0	0	0	0	0	6	0	0	0	0	0	0	0	0	0	0	0	0	0	0	0	1	0	0	0	ENSG00000122870
ENSG00000122872	ARL4P	pseudogene	3	0	10	0	1	1	1	1	2	2	1	0	0	0	1	1	0	1	0	0	0	0	0	0	0	0	0	0	0	0	0	0	0	0	0	0	-
ENSG00000123066	MED13L	protein_coding	3	2	1	1	0	0	0	0	0	0	0	0	0	0	0	0	3	0	0	0	0	0	0	0	0	0	0	0	0	0	0	0	2	0	0	0	ENSG00000123066
ENSG00000123104	ITPR2	protein_coding	4	0	1	0	0	0	0	0	0	0	0	0	0	0	0	0	4	0	0	0	0	0	0	0	0	0	0	0	0	0	0	0	0	0	0	0	-
ENSG00000123124	WWP1	protein_coding	4	1	1	1	0	0	0	0	0	0	0	0	0	0	0	0	4	0	0	0	0	0	0	0	0	0	0	0	0	0	0	0	1	0	0	0	ENSG00000123124
ENSG00000123136	DDX39A	protein_coding	2	2	1	1	0	0	0	0	0	2	0	0	0	0	0	0	0	0	0	0	0	0	0	0	0	2	0	0	0	0	0	0	0	0	0	0	ENSG00000123136
ENSG00000123146	CD97	protein_coding	1	1	3	3	0	1	0	0	0	0	0	0	0	1	0	0	0	0	1	0	0	1	0	0	0	0	0	0	0	1	0	0	0	0	1	0	ENSG00000123146
ENSG00000123154	WDR83	protein_coding	9	0	9	0	3	3	0	0	1	4	0	0	7	1	5	0	5	2	0	0	0	0	0	0	0	0	0	0	0	0	0	0	0	0	0	0	-
ENSG00000123219	CENPK	protein_coding	2	2	1	1	0	0	0	0	0	0	0	0	0	0	2	0	0	0	0	0	0	0	0	0	0	0	0	0	0	0	2	0	0	0	0	0	-
ENSG00000123338	NCKAP1L	protein_coding	4	0	1	0	0	0	0	0	0	0	0	0	0	0	0	0	4	0	0	0	0	0	0	0	0	0	0	0	0	0	0	0	0	0	0	0	-
ENSG00000123384	LRP1	protein_coding	17	0	1	0	0	0	0	0	0	0	0	0	0	0	0	0	17	0	0	0	0	0	0	0	0	0	0	0	0	0	0	0	0	0	0	0	-
ENSG00000123636	BAZ2B	protein_coding	3	2	1	1	0	0	0	0	0	0	0	0	0	0	0	0	3	0	0	0	0	0	0	0	0	0	0	0	0	0	0	0	2	0	0	0	-
ENSG00000123684	LPGAT1	protein_coding	1	0	1	0	0	0	0	0	0	0	0	0	0	0	0	0	1	0	0	0	0	0	0	0	0	0	0	0	0	0	0	0	0	0	0	0	-
ENSG00000123892	RAB38	protein_coding	2	0	1	0	0	0	0	0	0	0	0	0	0	0	0	0	2	0	0	0	0	0	0	0	0	0	0	0	0	0	0	0	0	0	0	0	-
ENSG00000123908	EIF2C2	protein_coding	1	0	1	0	0	0	0	0	0	0	0	0	0	0	0	0	1	0	0	0	0	0	0	0	0	0	0	0	0	0	0	0	0	0	0	0	-
ENSG00000124006	OBSL1	protein_coding	1	1	1	1	0	0	0	0	0	0	0	0	0	1	0	0	0	0	0	0	0	0	0	0	0	0	0	0	0	1	0	0	0	0	0	0	ENSG00000124006
ENSG00000124067	SLC12A4	protein_coding	1	1	1	1	0	0	0	0	0	0	1	0	0	0	0	0	0	0	0	0	0	0	0	0	0	0	1	0	0	0	0	0	0	0	0	0	ENSG00000124067
ENSG00000124126	PREX1	protein_coding	4	1	1	1	0	0	0	0	0	0	0	0	0	0	0	0	4	0	0	0	0	0	0	0	0	0	0	0	0	0	0	0	1	0	0	0	ENSG00000124126
ENSG00000124181	PLCG1	protein_coding	1	1	1	1	0	0	0	0	0	0	0	0	0	0	0	0	0	0	1	0	0	0	0	0	0	0	0	0	0	0	0	0	0	0	1	0	ENSG00000124181
ENSG00000124198	ARFGEF2	protein_coding	5	1	1	1	0	0	0	0	0	0	0	0	0	0	0	0	5	0	0	0	0	0	0	0	0	0	0	0	0	0	0	0	1	0	0	0	ENSG00000124198
ENSG00000124299	PEPD	protein_coding	1	1	1	1	0	1	0	0	0	0	0	0	0	0	0	0	0	0	0	0	0	1	0	0	0	0	0	0	0	0	0	0	0	0	0	0	ENSG00000124299
ENSG00000124313	IQSEC2	protein_coding	1	0	1	0	0	0	0	0	0	0	0	0	0	0	0	0	1	0	0	0	0	0	0	0	0	0	0	0	0	0	0	0	0	0	0	0	-
ENSG00000124399	RP11-663P9.2	pseudogene	4	0	13	0	2	2	2	1	0	0	2	1	4	2	2	3	2	2	0	1	0	0	0	0	0	0	0	0	0	0	0	0	0	0	0	0	-
ENSG00000124406	ATP8A1	protein_coding	2	0	3	0	0	1	0	1	0	1	0	0	0	0	0	0	0	0	0	0	0	0	0	0	0	0	0	0	0	0	0	0	0	0	0	0	-
ENSG00000124469	CEACAM8	protein_coding	3	3	2	2	0	0	2	0	0	0	0	0	0	0	0	0	3	0	0	0	0	0	2	0	0	0	0	0	0	0	0	0	3	0	0	0	-
ENSG00000124486	USP9X	protein_coding	3	2	4	3	0	0	1	0	1	0	1	0	0	0	0	0	2	0	0	0	0	0	1	0	0	0	1	0	0	0	0	0	1	0	0	0	ENSG00000124486
ENSG00000124549	RP1-45P21.3	processed_transcript	1	0	2	0	0	1	0	0	0	0	1	0	0	0	0	0	0	0	0	0	0	0	0	0	0	0	0	0	0	0	0	0	0	0	0	0	-
ENSG00000124571	XPO5	protein_coding	1	1	1	1	0	0	0	0	0	0	0	0	0	0	0	0	0	0	1	0	0	0	0	0	0	0	0	0	0	0	0	0	0	0	1	0	ENSG00000124571
ENSG00000124920	C11orf9	protein_coding	1	0	1	0	0	0	0	0	0	1	0	0	0	0	0	0	0	0	0	0	0	0	0	0	0	0	0	0	0	0	0	0	0	0	0	0	-
ENSG00000124942	AHNAK	protein_coding	2	1	6	1	1	1	0	0	0	1	1	0	0	0	0	0	1	0	1	0	0	0	0	0	0	0	0	0	0	0	0	0	0	0	1	0	ENSG00000124942
ENSG00000125037	TMEM111	protein_coding	2	0	2	0	0	0	0	0	0	0	0	0	2	0	1	0	0	0	0	0	0	0	0	0	0	0	0	0	0	0	0	0	0	0	0	0	-
ENSG00000125266	EFNB2	protein_coding	1	0	1	0	0	0	0	0	0	0	0	0	0	0	0	0	1	0	0	0	0	0	0	0	0	0	0	0	0	0	0	0	0	0	0	0	-
ENSG00000125347	IRF1	protein_coding	5	0	1	0	0	0	0	0	0	0	0	0	0	0	0	0	5	0	0	0	0	0	0	0	0	0	0	0	0	0	0	0	0	0	0	0	-
ENSG00000125378	BMP4	protein_coding	1	0	1	0	0	0	0	0	0	0	0	0	0	0	0	0	1	0	0	0	0	0	0	0	0	0	0	0	0	0	0	0	0	0	0	0	-
ENSG00000125414	MYH2	protein_coding	5	1	1	1	0	0	0	0	0	0	0	0	0	0	0	5	0	0	0	0	0	0	0	0	0	0	0	0	0	0	0	1	0	0	0	0	ENSG00000125414
ENSG00000125484	GTF3C4	protein_coding	1	1	1	1	0	0	0	0	0	0	0	0	0	0	0	0	0	0	1	0	0	0	0	0	0	0	0	0	0	0	0	0	0	0	1	0	-
ENSG00000125618	PAX8	protein_coding	10	2	1	1	0	0	0	0	0	0	0	0	0	0	0	0	10	0	0	0	0	0	0	0	0	0	0	0	0	0	0	0	2	0	0	0	ENSG00000125618
ENSG00000125740	FOSB	protein_coding	1	0	1	0	0	1	0	0	0	0	0	0	0	0	0	0	0	0	0	0	0	0	0	0	0	0	0	0	0	0	0	0	0	0	0	0	-
ENSG00000125772	GPCPD1	protein_coding	1	0	1	0	0	0	0	0	0	0	0	0	0	0	0	0	1	0	0	0	0	0	0	0	0	0	0	0	0	0	0	0	0	0	0	0	-
ENSG00000125966	MMP24	protein_coding	1	1	1	1	0	0	0	0	0	0	0	0	0	0	0	0	0	0	1	0	0	0	0	0	0	0	0	0	0	0	0	0	0	0	1	0	ENSG00000125966
ENSG00000125967	NECAB3	protein_coding	1	1	1	1	0	0	0	0	1	0	0	0	0	0	0	0	0	0	0	0	0	0	0	0	1	0	0	0	0	0	0	0	0	0	0	0	ENSG00000125967
ENSG00000126001	CEP250	protein_coding	1	1	1	1	0	0	1	0	0	0	0	0	0	0	0	0	0	0	0	0	0	0	1	0	0	0	0	0	0	0	0	0	0	0	0	0	ENSG00000126001
ENSG00000126016	AMOT	protein_coding	1	0	1	0	0	0	0	0	0	0	0	0	0	0	0	0	1	0	0	0	0	0	0	0	0	0	0	0	0	0	0	0	0	0	0	0	-
ENSG00000126561	STAT5A	protein_coding	1	1	3	3	0	1	0	0	0	0	0	0	0	1	0	0	1	0	0	0	0	1	0	0	0	0	0	0	0	1	0	0	1	0	0	0	-
ENSG00000126603	GLIS2	protein_coding	1	1	1	1	0	0	1	0	0	0	0	0	0	0	0	0	0	0	0	0	0	0	1	0	0	0	0	0	0	0	0	0	0	0	0	0	-
ENSG00000126838	PZP	protein_coding	22	7	11	11	7	8	6	6	9	6	8	5	7	12	7	0	0	0	0	0	2	3	2	1	5	1	2	1	1	4	1	0	0	0	0	0	ENSG00000126838
ENSG00000126858	RHOT1	protein_coding	1	1	1	1	0	0	0	0	0	0	0	0	0	0	0	0	1	0	0	0	0	0	0	0	0	0	0	0	0	0	0	0	1	0	0	0	ENSG00000126858
ENSG00000126945	HNRNPH2	protein_coding	1	1	2	2	1	0	0	0	0	0	0	0	0	0	0	0	0	0	1	0	1	0	0	0	0	0	0	0	0	0	0	0	0	0	1	0	-
ENSG00000127125	PPCS	protein_coding	1	1	1	1	0	0	0	0	0	1	0	0	0	0	0	0	0	0	0	0	0	0	0	0	0	1	0	0	0	0	0	0	0	0	0	0	ENSG00000127125
ENSG00000127220	ABHD8	protein_coding	1	0	1	0	0	0	0	0	0	0	0	0	0	0	0	0	0	0	1	0	0	0	0	0	0	0	0	0	0	0	0	0	0	0	0	0	-
ENSG00000127241	MASP1	protein_coding	2	0	1	0	0	0	0	0	0	0	0	0	0	0	0	0	2	0	0	0	0	0	0	0	0	0	0	0	0	0	0	0	0	0	0	0	-
ENSG00000127329	PTPRB	protein_coding	3	0	1	0	0	0	0	0	0	0	0	0	0	0	0	0	3	0	0	0	0	0	0	0	0	0	0	0	0	0	0	0	0	0	0	0	-
ENSG00000127334	DYRK2	protein_coding	1	0	1	0	0	0	0	0	0	0	0	0	0	0	0	0	1	0	0	0	0	0	0	0	0	0	0	0	0	0	0	0	0	0	0	0	-
ENSG00000127412	TRPV5	protein_coding	15	5	9	8	10	0	9	0	7	0	9	0	0	8	0	8	15	7	3	0	3	0	2	0	3	0	3	0	0	1	0	3	5	3	0	0	ENSG00000127412
ENSG00000127415	IDUA	protein_coding	1	1	1	1	0	0	0	0	0	0	0	0	0	0	0	0	0	0	1	0	0	0	0	0	0	0	0	0	0	0	0	0	0	0	1	0	-
ENSG00000127481	UBR4	protein_coding	1	1	1	1	1	0	0	0	0	0	0	0	0	0	0	0	0	0	0	0	1	0	0	0	0	0	0	0	0	0	0	0	0	0	0	0	-
ENSG00000127507	EMR2	protein_coding	1	0	11	0	1	1	1	1	1	1	1	0	0	1	1	0	1	0	1	0	0	0	0	0	0	0	0	0	0	0	0	0	0	0	0	0	-
ENSG00000127511	SIN3B	protein_coding	1	1	1	1	0	0	0	0	0	0	0	0	0	0	0	0	0	0	1	0	0	0	0	0	0	0	0	0	0	0	0	0	0	0	1	0	-
ENSG00000127564	PKMYT1	protein_coding	1	0	1	0	0	0	0	0	0	0	0	0	0	0	0	0	0	0	1	0	0	0	0	0	0	0	0	0	0	0	0	0	0	0	0	0	-
ENSG00000127589	TUBBP1	processed_transcript	2	0	9	0	1	2	1	1	1	2	2	0	0	0	1	0	0	0	1	0	0	0	0	0	0	0	0	0	0	0	0	0	0	0	0	0	-
ENSG00000127603	MACF1	protein_coding	7	0	1	0	0	0	0	0	0	0	0	0	0	0	0	0	7	0	0	0	0	0	0	0	0	0	0	0	0	0	0	0	0	0	0	0	-
ENSG00000127666	TICAM1	protein_coding	1	1	1	1	0	0	0	0	0	0	0	0	0	0	0	0	0	0	1	0	0	0	0	0	0	0	0	0	0	0	0	0	0	0	1	0	ENSG00000127666
ENSG00000127957	PMS2P3	processed_transcript	1	0	3	0	0	0	0	1	0	1	1	0	0	0	0	0	0	0	0	0	0	0	0	0	0	0	0	0	0	0	0	0	0	0	0	0	-
ENSG00000127995	CASD1	protein_coding	2	0	1	0	0	0	0	0	0	0	0	0	0	0	0	0	2	0	0	0	0	0	0	0	0	0	0	0	0	0	0	0	0	0	0	0	-
ENSG00000128000	ZNF780B	protein_coding	2	2	2	2	0	1	0	0	0	0	1	0	0	0	0	0	0	0	0	0	0	1	0	0	0	0	1	0	0	0	0	0	0	0	0	0	ENSG00000128000
ENSG00000128165	ADM2	protein_coding	1	1	1	1	0	0	0	0	0	0	0	0	0	0	0	0	0	0	1	0	0	0	0	0	0	0	0	0	0	0	0	0	0	0	1	0	ENSG00000128165
ENSG00000128322	IGLL1	protein_coding	1	1	1	1	0	1	0	0	0	0	0	0	0	0	0	0	0	0	0	0	0	1	0	0	0	0	0	0	0	0	0	0	0	0	0	0	-
ENSG00000128394	APOBEC3F	protein_coding	2	2	3	3	0	1	0	2	1	0	0	0	0	0	0	0	0	0	0	0	0	1	0	2	1	0	0	0	0	0	0	0	0	0	0	0	-
ENSG00000128422	KRT17	protein_coding	1	1	1	1	0	0	1	0	0	0	0	0	0	0	0	0	0	0	0	0	0	0	1	0	0	0	0	0	0	0	0	0	0	0	0	0	-
ENSG00000128512	DOCK4	protein_coding	4	0	1	0	0	0	0	0	0	0	0	0	0	0	0	0	4	0	0	0	0	0	0	0	0	0	0	0	0	0	0	0	0	0	0	0	-
ENSG00000128567	PODXL	protein_coding	2	0	1	0	0	0	0	0	0	0	0	0	0	0	0	0	2	0	0	0	0	0	0	0	0	0	0	0	0	0	0	0	0	0	0	0	-
ENSG00000128585	MKLN1	protein_coding	3	0	1	0	0	0	0	0	0	0	0	0	0	0	0	0	3	0	0	0	0	0	0	0	0	0	0	0	0	0	0	0	0	0	0	0	-
ENSG00000128590	DNAJB9	protein_coding	2	0	1	0	0	0	0	0	0	0	0	0	0	0	0	0	2	0	0	0	0	0	0	0	0	0	0	0	0	0	0	0	0	0	0	0	-
ENSG00000128591	FLNC	protein_coding	1	0	1	0	0	0	0	0	0	0	1	0	0	0	0	0	0	0	0	0	0	0	0	0	0	0	0	0	0	0	0	0	0	0	0	0	-
ENSG00000128595	CALU	protein_coding	1	0	1	0	0	0	0	0	0	0	0	0	0	0	0	0	1	0	0	0	0	0	0	0	0	0	0	0	0	0	0	0	0	0	0	0	-
ENSG00000128602	SMO	protein_coding	5	1	1	1	0	0	0	0	0	0	0	0	0	0	0	0	5	0	0	0	0	0	0	0	0	0	0	0	0	0	0	0	1	0	0	0	ENSG00000128602
ENSG00000128610	FEZF1	protein_coding	2	0	1	0	0	0	0	0	0	0	0	0	0	0	0	0	2	0	0	0	0	0	0	0	0	0	0	0	0	0	0	0	0	0	0	0	-
ENSG00000128656	CHN1	protein_coding	3	0	1	0	0	0	0	0	0	0	0	0	0	0	0	0	3	0	0	0	0	0	0	0	0	0	0	0	0	0	0	0	0	0	0	0	-
ENSG00000128731	HERC2	protein_coding	1	1	3	3	0	1	0	1	0	0	1	0	0	0	0	0	0	0	0	0	0	1	0	1	0	0	1	0	0	0	0	0	0	0	0	0	ENSG00000128731
ENSG00000128815	WDFY4	protein_coding	1	0	1	0	0	0	0	0	0	0	0	0	0	0	0	0	1	0	0	0	0	0	0	0	0	0	0	0	0	0	0	0	0	0	0	0	-
ENSG00000128918	ALDH1A2	protein_coding	2	0	1	0	0	0	0	0	0	0	0	0	0	0	0	0	2	0	0	0	0	0	0	0	0	0	0	0	0	0	0	0	0	0	0	0	-
ENSG00000128923	FAM63B	protein_coding	3	1	1	1	0	0	0	0	0	0	0	0	0	0	0	0	3	0	0	0	0	0	0	0	0	0	0	0	0	0	0	0	1	0	0	0	ENSG00000128923
ENSG00000129103	SUMF2	protein_coding	2	2	8	8	1	1	1	1	1	1	0	0	1	1	0	0	0	0	0	0	1	1	1	1	1	1	0	0	1	1	0	0	0	0	0	0	ENSG00000129103
ENSG00000129244	ATP1B2	protein_coding	1	1	1	1	0	0	0	0	0	0	0	0	0	0	0	0	1	0	0	0	0	0	0	0	0	0	0	0	0	0	0	0	1	0	0	0	-
ENSG00000129292	PHF20L1	protein_coding	1	1	6	6	0	0	0	0	1	1	1	0	0	0	1	0	1	1	0	0	0	0	0	0	1	1	1	0	0	0	1	0	1	1	0	0	-
ENSG00000129472	RAB2B	protein_coding	1	0	2	0	0	0	1	0	0	1	0	0	0	0	0	0	0	0	0	0	0	0	0	0	0	0	0	0	0	0	0	0	0	0	0	0	-
ENSG00000129474	JUB	protein_coding	1	0	1	0	0	0	0	0	0	0	0	0	0	0	0	0	1	0	0	0	0	0	0	0	0	0	0	0	0	0	0	0	0	0	0	0	-
ENSG00000129515	SNX6	protein_coding	1	0	1	0	0	0	0	0	0	0	0	0	0	1	0	0	0	0	0	0	0	0	0	0	0	0	0	0	0	0	0	0	0	0	0	0	-
ENSG00000129534	MIS18BP1	protein_coding	2	1	1	1	0	2	0	0	0	0	0	0	0	0	0	0	0	0	0	0	0	1	0	0	0	0	0	0	0	0	0	0	0	0	0	0	-
ENSG00000129595	EPB41L4A	protein_coding	1	1	1	1	0	0	0	0	0	1	0	0	0	0	0	0	0	0	0	0	0	0	0	0	0	1	0	0	0	0	0	0	0	0	0	0	ENSG00000129595
ENSG00000129596	CDO1	protein_coding	2	1	1	1	0	0	0	0	0	0	0	0	0	0	0	0	2	0	0	0	0	0	0	0	0	0	0	0	0	0	0	0	1	0	0	0	-
ENSG00000129646	QRICH2	protein_coding	1	1	1	1	0	0	0	0	0	0	0	0	0	0	0	0	1	0	0	0	0	0	0	0	0	0	0	0	0	0	0	0	1	0	0	0	ENSG00000129646
ENSG00000129657	SEC14L1	protein_coding	1	0	1	0	0	0	0	0	0	0	0	0	0	0	0	0	1	0	0	0	0	0	0	0	0	0	0	0	0	0	0	0	0	0	0	0	-
ENSG00000129675	ARHGEF6	protein_coding	1	0	1	0	0	0	0	0	0	0	0	0	0	0	0	0	1	0	0	0	0	0	0	0	0	0	0	0	0	0	0	0	0	0	0	0	-
ENSG00000130167	TSPAN16	protein_coding	1	1	2	2	0	0	0	0	0	0	0	0	1	0	0	1	0	0	0	0	0	0	0	0	0	0	0	0	1	0	0	1	0	0	0	0	ENSG00000130167
ENSG00000130338	TULP4	protein_coding	1	0	1	0	0	0	0	0	0	0	0	0	0	0	0	0	1	0	0	0	0	0	0	0	0	0	0	0	0	0	0	0	0	0	0	0	-
ENSG00000130396	MLLT4	protein_coding	1	1	1	1	0	0	0	0	0	0	0	0	0	0	0	0	0	0	1	0	0	0	0	0	0	0	0	0	0	0	0	0	0	0	1	0	ENSG00000130396
ENSG00000130449	ZSWIM6	protein_coding	12	0	1	0	0	0	0	0	0	0	0	0	0	0	0	0	12	0	0	0	0	0	0	0	0	0	0	0	0	0	0	0	0	0	0	0	-
ENSG00000130558	OLFM1	protein_coding	2	1	1	1	0	0	0	0	0	0	0	0	0	0	0	0	2	0	0	0	0	0	0	0	0	0	0	0	0	0	0	0	1	0	0	0	-
ENSG00000130598	TNNI2	protein_coding	1	0	1	0	0	0	0	0	0	0	0	0	0	0	0	1	0	0	0	0	0	0	0	0	0	0	0	0	0	0	0	0	0	0	0	0	-
ENSG00000130600	H19	lincRNA	1	0	1	0	0	0	0	0	0	1	0	0	0	0	0	0	0	0	0	0	0	0	0	0	0	0	0	0	0	0	0	0	0	0	0	0	-
ENSG00000130635	COL5A1	protein_coding	1	0	1	0	0	0	0	0	0	0	0	0	0	0	0	0	1	0	0	0	0	0	0	0	0	0	0	0	0	0	0	0	0	0	0	0	-
ENSG00000130640	TUBGCP2	protein_coding	1	1	1	1	0	0	0	0	0	0	0	1	0	0	0	0	0	0	0	0	0	0	0	0	0	0	0	1	0	0	0	0	0	0	0	0	ENSG00000130640
ENSG00000130810	PPAN	protein_coding	1	1	1	1	0	1	0	0	0	0	0	0	0	0	0	0	0	0	0	0	0	1	0	0	0	0	0	0	0	0	0	0	0	0	0	0	ENSG00000130810
ENSG00000130827	PLXNA3	protein_coding	1	1	1	1	0	0	0	0	0	0	0	0	0	0	0	0	0	0	1	0	0	0	0	0	0	0	0	0	0	0	0	0	0	0	1	0	ENSG00000130827
ENSG00000131013	PPIL4	protein_coding	1	0	1	0	0	0	0	0	0	0	0	0	0	0	0	0	1	0	0	0	0	0	0	0	0	0	0	0	0	0	0	0	0	0	0	0	-
ENSG00000131042	LILRB2	protein_coding	1	1	1	1	0	1	0	0	0	0	0	0	0	0	0	0	0	0	0	0	0	1	0	0	0	0	0	0	0	0	0	0	0	0	0	0	ENSG00000131042
ENSG00000131127	ZNF141	protein_coding	2	2	4	4	2	0	0	0	2	2	2	0	0	0	0	0	0	0	0	0	2	0	0	0	2	2	2	0	0	0	0	0	0	0	0	0	ENSG00000131127
ENSG00000131389	SLC6A6	protein_coding	3	1	1	1	0	0	0	0	0	0	0	0	0	0	0	0	3	0	0	0	0	0	0	0	0	0	0	0	0	0	0	0	1	0	0	0	-
ENSG00000131400	NAPSA	protein_coding	6	1	4	1	0	4	1	4	0	0	0	0	0	2	0	0	0	0	0	0	0	0	0	1	0	0	0	0	0	0	0	0	0	0	0	0	ENSG00000131400
ENSG00000131504	DIAPH1	protein_coding	1	0	1	0	0	0	1	0	0	0	0	0	0	0	0	0	0	0	0	0	0	0	0	0	0	0	0	0	0	0	0	0	0	0	0	0	-
ENSG00000131711	MAP1B	protein_coding	1	1	1	1	1	0	0	0	0	0	0	0	0	0	0	0	0	0	0	0	1	0	0	0	0	0	0	0	0	0	0	0	0	0	0	0	-
ENSG00000131778	CHD1L	protein_coding	1	1	1	1	0	1	0	0	0	0	0	0	0	0	0	0	0	0	0	0	0	1	0	0	0	0	0	0	0	0	0	0	0	0	0	0	ENSG00000131778
ENSG00000131781	FMO5	protein_coding	3	2	2	1	0	2	0	0	0	0	0	0	0	0	0	0	1	0	0	0	0	2	0	0	0	0	0	0	0	0	0	0	0	0	0	0	ENSG00000131781
ENSG00000131849	ZNF132	protein_coding	2	0	2	0	0	0	0	0	0	0	0	0	0	0	0	0	1	1	0	0	0	0	0	0	0	0	0	0	0	0	0	0	0	0	0	0	-
ENSG00000131979	GCH1	protein_coding	1	0	1	0	0	0	0	0	0	0	0	0	0	0	0	0	1	0	0	0	0	0	0	0	0	0	0	0	0	0	0	0	0	0	0	0	-
ENSG00000132010	ZNF20	protein_coding	3	2	1	1	0	0	0	0	0	0	0	0	0	0	0	0	0	3	0	0	0	0	0	0	0	0	0	0	0	0	0	0	0	2	0	0	-
ENSG00000132122	SPATA6	protein_coding	4	0	1	0	0	0	0	0	0	0	0	0	0	0	0	0	4	0	0	0	0	0	0	0	0	0	0	0	0	0	0	0	0	0	0	0	-
ENSG00000132170	PPARG	protein_coding	1	0	1	0	0	0	0	0	0	0	0	0	0	0	0	0	1	0	0	0	0	0	0	0	0	0	0	0	0	0	0	0	0	0	0	0	-
ENSG00000132274	TRIM22	protein_coding	1	0	1	0	0	1	0	0	0	0	0	0	0	0	0	0	0	0	0	0	0	0	0	0	0	0	0	0	0	0	0	0	0	0	0	0	-
ENSG00000132286	FXC1	protein_coding	1	0	1	0	0	0	0	0	0	0	0	0	0	0	0	0	1	0	0	0	0	0	0	0	0	0	0	0	0	0	0	0	0	0	0	0	-
ENSG00000132294	EFR3A	protein_coding	7	1	1	1	0	0	0	0	0	0	0	0	0	0	0	0	7	0	0	0	0	0	0	0	0	0	0	0	0	0	0	0	1	0	0	0	ENSG00000132294
ENSG00000132424	PNISR	protein_coding	1	0	1	0	0	0	0	0	0	1	0	0	0	0	0	0	0	0	0	0	0	0	0	0	0	0	0	0	0	0	0	0	0	0	0	0	-
ENSG00000132478	UNK	protein_coding	1	1	1	1	0	0	0	0	0	0	0	0	0	0	0	0	0	0	1	0	0	0	0	0	0	0	0	0	0	0	0	0	0	0	1	0	ENSG00000132478
ENSG00000132530	XAF1	protein_coding	1	1	3	3	0	1	0	1	1	0	0	0	0	0	0	0	0	0	0	0	0	1	0	1	1	0	0	0	0	0	0	0	0	0	0	0	-
ENSG00000132549	VPS13B	protein_coding	1	1	1	1	0	0	0	1	0	0	0	0	0	0	0	0	0	0	0	0	0	0	0	1	0	0	0	0	0	0	0	0	0	0	0	0	ENSG00000132549
ENSG00000132681	ATP1A4	protein_coding	4	2	3	3	0	0	0	1	4	0	3	0	0	0	0	0	0	0	0	0	0	0	0	1	2	0	1	0	0	0	0	0	0	0	0	0	-
ENSG00000132694	ARHGEF11	protein_coding	1	1	1	1	0	0	0	0	0	0	0	0	0	0	0	0	1	0	0	0	0	0	0	0	0	0	0	0	0	0	0	0	1	0	0	0	-
ENSG00000132842	AP3B1	protein_coding	4	0	1	0	0	0	0	0	0	0	0	0	0	0	0	0	4	0	0	0	0	0	0	0	0	0	0	0	0	0	0	0	0	0	0	0	-
ENSG00000133020	MYH8	protein_coding	2	0	1	0	0	0	0	0	0	0	0	0	0	0	0	2	0	0	0	0	0	0	0	0	0	0	0	0	0	0	0	0	0	0	0	0	-
ENSG00000133030	MPRIP	protein_coding	1	0	1	0	0	0	0	0	0	0	0	0	0	0	0	0	1	0	0	0	0	0	0	0	0	0	0	0	0	0	0	0	0	0	0	0	-
ENSG00000133138	TBC1D8B	protein_coding	2	0	1	0	0	0	0	0	0	0	0	0	0	0	0	0	2	0	0	0	0	0	0	0	0	0	0	0	0	0	0	0	0	0	0	0	-
ENSG00000133216	EPHB2	protein_coding	1	0	1	0	0	0	0	0	0	0	0	0	0	0	0	0	1	0	0	0	0	0	0	0	0	0	0	0	0	0	0	0	0	0	0	0	-
ENSG00000133226	SRRM1	protein_coding	1	0	1	0	0	0	0	0	0	0	0	0	0	0	0	0	1	0	0	0	0	0	0	0	0	0	0	0	0	0	0	0	0	0	0	0	-
ENSG00000133392	MYH11	protein_coding	3	0	2	0	0	0	0	0	0	0	2	0	0	0	0	0	1	0	0	0	0	0	0	0	0	0	0	0	0	0	0	0	0	0	0	0	-
ENSG00000133519	ZDHHC8P1	processed_transcript	5	0	3	0	0	0	0	0	0	0	0	0	5	0	0	0	2	1	0	0	0	0	0	0	0	0	0	0	0	0	0	0	0	0	0	0	-
ENSG00000133606	MKRN1	protein_coding	1	1	1	1	0	0	0	0	0	0	0	0	0	0	0	0	1	0	0	0	0	0	0	0	0	0	0	0	0	0	0	0	1	0	0	0	ENSG00000133606
ENSG00000133624	ZNF767	processed_transcript	1	0	1	0	0	0	0	0	0	0	0	0	0	0	0	1	0	0	0	0	0	0	0	0	0	0	0	0	0	0	0	0	0	0	0	0	-
ENSG00000133657	ATP13A3	protein_coding	2	0	1	0	0	0	0	0	0	0	0	0	0	0	0	0	2	0	0	0	0	0	0	0	0	0	0	0	0	0	0	0	0	0	0	0	-
ENSG00000133687	TMTC1	protein_coding	3	0	1	0	0	0	0	0	0	0	0	0	0	0	0	0	3	0	0	0	0	0	0	0	0	0	0	0	0	0	0	0	0	0	0	0	-
ENSG00000133710	SPINK5	protein_coding	4	2	3	1	0	0	0	0	2	0	0	0	0	0	0	2	0	2	0	0	0	0	0	0	0	0	0	0	0	0	0	0	0	2	0	0	ENSG00000133710
ENSG00000133740	E2F5	protein_coding	2	1	5	5	0	1	0	1	0	0	1	0	0	0	0	0	2	0	1	0	0	1	0	1	0	0	1	0	0	0	0	0	1	0	1	0	ENSG00000133740
ENSG00000133789	SWAP70	protein_coding	3	1	1	1	0	0	0	0	0	0	0	0	0	0	0	0	3	0	0	0	0	0	0	0	0	0	0	0	0	0	0	0	1	0	0	0	-
ENSG00000133794	ARNTL	protein_coding	1	0	1	0	0	1	0	0	0	0	0	0	0	0	0	0	0	0	0	0	0	0	0	0	0	0	0	0	0	0	0	0	0	0	0	0	-
ENSG00000133800	LYVE1	protein_coding	1	0	2	0	0	1	0	1	0	0	0	0	0	0	0	0	0	0	0	0	0	0	0	0	0	0	0	0	0	0	0	0	0	0	0	0	-
ENSG00000133805	AMPD3	protein_coding	9	0	1	0	0	0	0	0	0	0	0	0	0	0	0	0	9	0	0	0	0	0	0	0	0	0	0	0	0	0	0	0	0	0	0	0	-
ENSG00000133812	SBF2	protein_coding	2	0	1	0	0	0	0	0	0	0	0	0	0	0	0	0	2	0	0	0	0	0	0	0	0	0	0	0	0	0	0	0	0	0	0	0	-
ENSG00000133818	RRAS2	protein_coding	1	1	1	1	0	0	0	0	0	0	0	0	0	0	0	0	1	0	0	0	0	0	0	0	0	0	0	0	0	0	0	0	1	0	0	0	-
ENSG00000133858	ZFC3H1	protein_coding	1	0	1	0	0	0	0	0	0	0	0	0	0	0	0	0	1	0	0	0	0	0	0	0	0	0	0	0	0	0	0	0	0	0	0	0	-
ENSG00000133943	C14orf159	protein_coding	1	1	1	1	0	0	0	0	0	0	0	0	1	0	0	0	0	0	0	0	0	0	0	0	0	0	0	0	1	0	0	0	0	0	0	0	ENSG00000133943
ENSG00000134109	EDEM1	protein_coding	1	1	1	1	0	0	0	0	0	0	0	0	0	0	0	0	0	0	1	0	0	0	0	0	0	0	0	0	0	0	0	0	0	0	1	0	ENSG00000134109
ENSG00000134138	MEIS2	protein_coding	2	0	2	0	0	0	0	0	1	0	0	0	0	0	0	0	1	0	0	0	0	0	0	0	0	0	0	0	0	0	0	0	0	0	0	0	-
ENSG00000134201	GSTM5	protein_coding	1	1	1	1	0	0	0	1	0	0	0	0	0	0	0	0	0	0	0	0	0	0	0	1	0	0	0	0	0	0	0	0	0	0	0	0	ENSG00000134201
ENSG00000134215	VAV3	protein_coding	2	0	1	0	0	0	0	0	0	0	0	0	0	0	0	0	2	0	0	0	0	0	0	0	0	0	0	0	0	0	0	0	0	0	0	0	-
ENSG00000134243	SORT1	protein_coding	3	1	1	1	0	0	0	0	0	0	0	0	0	0	0	0	3	0	0	0	0	0	0	0	0	0	0	0	0	0	0	0	1	0	0	0	ENSG00000134243
ENSG00000134255	CEPT1	protein_coding	2	0	1	0	0	0	0	0	0	0	0	0	0	0	0	0	2	0	0	0	0	0	0	0	0	0	0	0	0	0	0	0	0	0	0	0	-
ENSG00000134285	FKBP11	protein_coding	1	0	1	0	0	0	1	0	0	0	0	0	0	0	0	0	0	0	0	0	0	0	0	0	0	0	0	0	0	0	0	0	0	0	0	0	-
ENSG00000134297	PLEKHA8P1	processed_transcript	1	0	2	0	0	1	0	0	0	0	0	0	0	0	0	0	1	0	0	0	0	0	0	0	0	0	0	0	0	0	0	0	0	0	0	0	-
ENSG00000134318	ROCK2	protein_coding	8	1	1	1	0	0	0	0	0	0	0	0	0	0	0	0	8	0	0	0	0	0	0	0	0	0	0	0	0	0	0	0	1	0	0	0	-
ENSG00000134369	NAV1	protein_coding	3	0	1	0	0	0	0	0	0	0	0	0	0	0	0	0	3	0	0	0	0	0	0	0	0	0	0	0	0	0	0	0	0	0	0	0	-
ENSG00000134389	CFHR5	protein_coding	3	2	3	3	0	3	0	3	3	0	0	0	0	0	0	0	0	0	0	0	0	2	0	2	2	0	0	0	0	0	0	0	0	0	0	0	ENSG00000134389
ENSG00000134516	DOCK2	protein_coding	6	0	2	0	0	1	0	0	0	0	0	0	0	0	0	0	5	0	0	0	0	0	0	0	0	0	0	0	0	0	0	0	0	0	0	0	-
ENSG00000134569	LRP4	protein_coding	9	0	1	0	0	0	0	0	0	0	0	0	0	0	0	0	9	0	0	0	0	0	0	0	0	0	0	0	0	0	0	0	0	0	0	0	-
ENSG00000134612	FOLH1B	processed_transcript	2	0	1	0	0	0	0	2	0	0	0	0	0	0	0	0	0	0	0	0	0	0	0	0	0	0	0	0	0	0	0	0	0	0	0	0	-
ENSG00000134684	YARS	protein_coding	1	1	1	1	0	0	0	0	0	0	0	0	0	0	0	0	0	0	1	0	0	0	0	0	0	0	0	0	0	0	0	0	0	0	1	0	ENSG00000134684
ENSG00000134717	BTF3L4	protein_coding	1	0	1	0	0	0	0	0	0	0	0	0	0	0	0	0	1	0	0	0	0	0	0	0	0	0	0	0	0	0	0	0	0	0	0	0	-
ENSG00000134769	DTNA	protein_coding	1	1	1	1	0	0	0	0	0	0	1	0	0	0	0	0	0	0	0	0	0	0	0	0	0	0	1	0	0	0	0	0	0	0	0	0	ENSG00000134769
ENSG00000134853	PDGFRA	protein_coding	2	0	1	0	0	0	0	0	0	0	0	0	0	0	0	0	2	0	0	0	0	0	0	0	0	0	0	0	0	0	0	0	0	0	0	0	-
ENSG00000134884	ARGLU1	protein_coding	1	1	2	2	0	0	0	0	0	0	0	0	0	0	1	0	1	0	0	0	0	0	0	0	0	0	0	0	0	0	1	0	1	0	0	0	-
ENSG00000134900	TPP2	protein_coding	7	0	1	0	0	0	0	0	0	0	0	0	0	0	0	0	7	0	0	0	0	0	0	0	0	0	0	0	0	0	0	0	0	0	0	0	-
ENSG00000134954	ETS1	protein_coding	2	0	3	0	0	1	0	1	0	0	0	0	0	0	0	0	2	0	0	0	0	0	0	0	0	0	0	0	0	0	0	0	0	0	0	0	-
ENSG00000134982	APC	protein_coding	5	0	1	0	0	0	0	0	0	0	0	0	0	0	0	0	5	0	0	0	0	0	0	0	0	0	0	0	0	0	0	0	0	0	0	0	-
ENSG00000134987	WDR36	protein_coding	1	1	1	1	0	0	0	0	0	0	0	0	0	0	0	0	1	0	0	0	0	0	0	0	0	0	0	0	0	0	0	0	1	0	0	0	-
ENSG00000135048	TMEM2	protein_coding	2	1	2	1	0	1	0	0	0	0	0	0	0	0	0	0	1	0	0	0	0	1	0	0	0	0	0	0	0	0	0	0	0	0	0	0	-
ENSG00000135063	FAM189A2	protein_coding	2	0	1	0	0	0	0	0	0	0	0	0	0	0	0	0	2	0	0	0	0	0	0	0	0	0	0	0	0	0	0	0	0	0	0	0	-
ENSG00000135074	ADAM19	protein_coding	3	1	3	1	0	0	0	1	0	0	0	0	0	0	3	0	0	2	0	0	0	0	0	0	0	0	0	0	0	0	1	0	0	0	0	0	-
ENSG00000135090	TAOK3	protein_coding	3	0	2	0	0	0	0	0	0	0	0	0	0	0	0	0	2	3	0	0	0	0	0	0	0	0	0	0	0	0	0	0	0	0	0	0	-
ENSG00000135119	RNFT2	protein_coding	1	1	1	1	0	1	0	0	0	0	0	0	0	0	0	0	0	0	0	0	0	1	0	0	0	0	0	0	0	0	0	0	0	0	0	0	-
ENSG00000135241	PNPLA8	protein_coding	2	2	5	5	2	0	1	0	1	1	1	0	0	0	0	0	0	0	0	0	2	0	1	0	1	1	1	0	0	0	0	0	0	0	0	0	ENSG00000135241
ENSG00000135362	PRR5L	protein_coding	4	1	1	1	0	0	0	0	0	0	0	0	0	0	0	0	4	0	0	0	0	0	0	0	0	0	0	0	0	0	0	0	1	0	0	0	ENSG00000135362
ENSG00000135363	LMO2	protein_coding	1	0	1	0	0	0	0	0	0	0	0	0	0	0	0	0	1	0	0	0	0	0	0	0	0	0	0	0	0	0	0	0	0	0	0	0	-
ENSG00000135424	ITGA7	protein_coding	2	0	1	0	0	0	0	0	0	0	0	0	0	0	0	0	2	0	0	0	0	0	0	0	0	0	0	0	0	0	0	0	0	0	0	0	-
ENSG00000135443	KRT85	protein_coding	2	2	1	1	0	0	2	0	0	0	0	0	0	0	0	0	0	0	0	0	0	0	2	0	0	0	0	0	0	0	0	0	0	0	0	0	ENSG00000135443
ENSG00000135636	DYSF	protein_coding	6	2	1	1	0	0	0	0	0	0	0	0	0	0	0	0	6	0	0	0	0	0	0	0	0	0	0	0	0	0	0	0	2	0	0	0	ENSG00000135636
ENSG00000135905	DOCK10	protein_coding	2	0	1	0	0	0	0	0	0	0	0	0	0	0	0	0	2	0	0	0	0	0	0	0	0	0	0	0	0	0	0	0	0	0	0	0	-
ENSG00000135919	SERPINE2	protein_coding	2	1	4	4	0	0	1	1	0	1	0	0	0	0	0	0	2	0	0	0	0	0	1	1	0	1	0	0	0	0	0	0	1	0	0	0	-
ENSG00000135976	ANKRD36	protein_coding	6	3	7	7	0	0	0	2	2	1	1	4	0	0	3	0	0	2	0	0	0	0	0	1	1	1	1	2	0	0	1	0	0	1	0	0	ENSG00000135976
ENSG00000135999	EPC2	protein_coding	3	0	1	0	0	0	0	0	0	0	0	0	0	0	0	0	3	0	0	0	0	0	0	0	0	0	0	0	0	0	0	0	0	0	0	0	-
ENSG00000136040	PLXNC1	protein_coding	2	0	1	0	0	0	0	0	0	0	0	0	0	0	0	0	2	0	0	0	0	0	0	0	0	0	0	0	0	0	0	0	0	0	0	0	-
ENSG00000136051	KIAA1033	protein_coding	1	0	1	0	0	0	0	0	0	0	0	0	0	0	0	0	1	0	0	0	0	0	0	0	0	0	0	0	0	0	0	0	0	0	0	0	-
ENSG00000136068	FLNB	protein_coding	1	1	5	5	0	1	0	0	0	0	1	0	1	0	0	0	0	1	1	0	0	1	0	0	0	0	1	0	1	0	0	0	0	1	1	0	ENSG00000136068
ENSG00000136152	COG3	protein_coding	1	1	8	8	1	1	0	1	1	1	1	0	0	1	0	0	1	0	0	0	1	1	0	1	1	1	1	0	0	1	0	0	1	0	0	0	-
ENSG00000136153	LMO7	protein_coding	3	2	1	1	0	0	0	0	0	0	0	0	0	0	0	0	3	0	0	0	0	0	0	0	0	0	0	0	0	0	0	0	2	0	0	0	ENSG00000136153
ENSG00000136158	SPRY2	protein_coding	1	0	1	0	0	0	0	0	0	0	0	0	0	0	0	0	1	0	0	0	0	0	0	0	0	0	0	0	0	0	0	0	0	0	0	0	-
ENSG00000136160	EDNRB	protein_coding	1	0	1	0	0	0	0	0	0	0	0	0	0	0	0	0	1	0	0	0	0	0	0	0	0	0	0	0	0	0	0	0	0	0	0	0	-
ENSG00000136237	RAPGEF5	protein_coding	1	0	1	0	0	0	0	0	0	0	0	0	0	0	0	0	1	0	0	0	0	0	0	0	0	0	0	0	0	0	0	0	0	0	0	0	-
ENSG00000136274	NACAD	protein_coding	1	1	2	2	0	0	0	0	0	1	0	0	1	0	0	0	0	0	0	0	0	0	0	0	0	1	0	0	1	0	0	0	0	0	0	0	-
ENSG00000136448	NMT1	protein_coding	2	0	1	0	0	0	0	0	0	0	0	0	0	0	0	0	2	0	0	0	0	0	0	0	0	0	0	0	0	0	0	0	0	0	0	0	-
ENSG00000136731	UGGT1	protein_coding	1	1	1	1	0	0	0	0	0	0	0	0	0	0	0	0	1	0	0	0	0	0	0	0	0	0	0	0	0	0	0	0	1	0	0	0	ENSG00000136731
ENSG00000136754	ABI1	protein_coding	1	0	1	0	0	0	0	0	0	0	0	0	0	0	0	0	1	0	0	0	0	0	0	0	0	0	0	0	0	0	0	0	0	0	0	0	-
ENSG00000136802	LRRC8A	protein_coding	1	0	1	0	0	0	0	0	0	0	0	0	0	0	0	0	1	0	0	0	0	0	0	0	0	0	0	0	0	0	0	0	0	0	0	0	-
ENSG00000136816	TOR1B	protein_coding	1	0	2	0	0	0	0	0	0	1	0	0	1	0	0	0	0	0	0	0	0	0	0	0	0	0	0	0	0	0	0	0	0	0	0	0	-
ENSG00000136826	KLF4	protein_coding	1	0	1	0	0	0	0	0	0	0	0	0	0	0	0	0	1	0	0	0	0	0	0	0	0	0	0	0	0	0	0	0	0	0	0	0	-
ENSG00000136828	RALGPS1	protein_coding	1	0	3	0	1	0	0	0	0	1	0	0	0	0	1	0	0	0	0	0	0	0	0	0	0	0	0	0	0	0	0	0	0	0	0	0	-
ENSG00000136854	STXBP1	protein_coding	1	1	1	1	0	0	0	0	0	0	0	0	0	0	0	0	0	0	1	0	0	0	0	0	0	0	0	0	0	0	0	0	0	0	1	0	-
ENSG00000136861	CDK5RAP2	protein_coding	1	1	1	1	1	0	0	0	0	0	0	0	0	0	0	0	0	0	0	0	1	0	0	0	0	0	0	0	0	0	0	0	0	0	0	0	-
ENSG00000136872	ALDOB	protein_coding	17	6	1	1	0	0	0	0	0	0	0	0	0	0	0	0	17	0	0	0	0	0	0	0	0	0	0	0	0	0	0	0	6	0	0	0	ENSG00000136872
ENSG00000136943	CTSL2	protein_coding	1	0	2	0	0	0	1	1	0	0	0	0	0	0	0	0	0	0	0	0	0	0	0	0	0	0	0	0	0	0	0	0	0	0	0	0	-
ENSG00000136960	ENPP2	protein_coding	3	2	5	4	0	1	0	2	1	0	1	0	0	0	0	0	1	0	0	0	0	1	0	2	1	0	1	0	0	0	0	0	0	0	0	0	ENSG00000136960
ENSG00000137177	KIF13A	protein_coding	1	0	4	0	1	0	0	0	0	0	1	0	0	0	0	0	1	0	1	0	0	0	0	0	0	0	0	0	0	0	0	0	0	0	0	0	-
ENSG00000137285	TUBB2B	protein_coding	1	0	1	0	0	0	0	0	0	0	0	0	0	0	0	0	1	0	0	0	0	0	0	0	0	0	0	0	0	0	0	0	0	0	0	0	-
ENSG00000137337	MDC1	protein_coding	1	1	1	1	0	0	0	0	0	0	0	0	0	0	0	0	0	0	1	0	0	0	0	0	0	0	0	0	0	0	0	0	0	0	1	0	-
ENSG00000137449	CPEB2	protein_coding	8	0	1	0	0	0	0	0	0	0	0	0	0	0	0	0	8	0	0	0	0	0	0	0	0	0	0	0	0	0	0	0	0	0	0	0	-
ENSG00000137474	MYO7A	protein_coding	15	2	1	1	0	0	0	0	0	0	0	0	0	0	0	0	15	0	0	0	0	0	0	0	0	0	0	0	0	0	0	0	2	0	0	0	ENSG00000137474
ENSG00000137478	FCHSD2	protein_coding	5	0	1	0	0	0	0	0	0	0	0	0	0	0	0	0	5	0	0	0	0	0	0	0	0	0	0	0	0	0	0	0	0	0	0	0	-
ENSG00000137573	SULF1	protein_coding	2	0	2	0	0	0	1	0	0	0	0	0	0	0	0	0	1	0	0	0	0	0	0	0	0	0	0	0	0	0	0	0	0	0	0	0	-
ENSG00000137601	NEK1	protein_coding	1	1	2	2	0	0	0	0	1	0	1	0	0	0	0	0	0	0	0	0	0	0	0	0	1	0	1	0	0	0	0	0	0	0	0	0	ENSG00000137601
ENSG00000137672	TRPC6	protein_coding	2	1	1	1	0	0	0	0	0	0	0	0	0	0	0	0	2	0	0	0	0	0	0	0	0	0	0	0	0	0	0	0	1	0	0	0	ENSG00000137672
ENSG00000137691	C11orf70	protein_coding	1	1	1	1	0	0	0	0	0	0	1	0	0	0	0	0	0	0	0	0	0	0	0	0	0	0	1	0	0	0	0	0	0	0	0	0	ENSG00000137691
ENSG00000137710	RDX	protein_coding	3	0	1	0	0	0	0	0	0	0	0	0	0	0	0	0	3	0	0	0	0	0	0	0	0	0	0	0	0	0	0	0	0	0	0	0	-
ENSG00000137757	CASP5	protein_coding	2	1	2	1	0	0	0	0	0	0	0	0	0	1	1	0	0	0	0	0	0	0	0	0	0	0	0	0	0	1	0	0	0	0	0	0	ENSG00000137757
ENSG00000137801	THBS1	protein_coding	8	1	4	1	0	1	0	0	0	1	0	0	0	0	0	0	6	0	1	0	0	0	0	0	0	0	0	0	0	0	0	0	0	0	1	0	ENSG00000137801
ENSG00000137809	ITGA11	protein_coding	1	0	1	0	0	0	0	0	0	0	0	0	0	0	0	0	1	0	0	0	0	0	0	0	0	0	0	0	0	0	0	0	0	0	0	0	-
ENSG00000137817	PARP6	protein_coding	5	0	1	0	0	0	0	0	0	0	0	0	0	0	0	0	5	0	0	0	0	0	0	0	0	0	0	0	0	0	0	0	0	0	0	0	-
ENSG00000137822	TUBGCP4	protein_coding	1	0	1	0	0	0	0	0	0	0	0	0	0	0	0	0	1	0	0	0	0	0	0	0	0	0	0	0	0	0	0	0	0	0	0	0	-
ENSG00000137872	SEMA6D	protein_coding	1	0	1	0	0	0	0	0	0	0	0	0	0	0	0	0	1	0	0	0	0	0	0	0	0	0	0	0	0	0	0	0	0	0	0	0	-
ENSG00000137941	TTLL7	protein_coding	1	1	1	1	0	0	0	0	0	0	0	0	0	0	0	0	1	0	0	0	0	0	0	0	0	0	0	0	0	0	0	0	1	0	0	0	-
ENSG00000137962	ARHGAP29	protein_coding	2	0	1	0	0	0	0	0	0	0	0	0	0	0	0	0	2	0	0	0	0	0	0	0	0	0	0	0	0	0	0	0	0	0	0	0	-
ENSG00000137992	DBT	protein_coding	1	1	1	1	0	0	0	0	0	0	0	0	0	1	0	0	0	0	0	0	0	0	0	0	0	0	0	0	0	1	0	0	0	0	0	0	-
ENSG00000138079	SLC3A1	protein_coding	2	1	3	2	1	0	0	1	0	0	0	0	0	0	0	0	2	0	0	0	1	0	0	0	0	0	0	0	0	0	0	0	1	0	0	0	-
ENSG00000138081	FBXO11	protein_coding	6	0	2	0	0	0	0	0	0	0	0	0	0	0	0	0	6	1	0	0	0	0	0	0	0	0	0	0	0	0	0	0	0	0	0	0	-
ENSG00000138109	CYP2C9	protein_coding	2	1	1	1	0	0	0	0	0	0	0	0	0	0	0	0	0	0	2	0	0	0	0	0	0	0	0	0	0	0	0	0	0	0	1	0	ENSG00000138109
ENSG00000138119	MYOF	protein_coding	5	3	4	4	0	0	1	0	1	1	0	0	0	0	0	0	4	0	0	0	0	0	1	0	1	1	0	0	0	0	0	0	2	0	0	0	ENSG00000138119
ENSG00000138190	EXOC6	protein_coding	2	0	1	0	0	0	0	0	0	0	0	0	0	0	0	0	2	0	0	0	0	0	0	0	0	0	0	0	0	0	0	0	0	0	0	0	-
ENSG00000138386	NAB1	protein_coding	6	0	1	0	0	0	0	0	0	0	0	0	0	0	0	0	6	0	0	0	0	0	0	0	0	0	0	0	0	0	0	0	0	0	0	0	-
ENSG00000138411	HECW2	protein_coding	3	0	1	0	0	0	0	0	0	0	0	0	0	0	0	0	3	0	0	0	0	0	0	0	0	0	0	0	0	0	0	0	0	0	0	0	-
ENSG00000138639	ARHGAP24	protein_coding	1	0	1	0	0	0	0	0	0	0	0	0	0	0	0	0	1	0	0	0	0	0	0	0	0	0	0	0	0	0	0	0	0	0	0	0	-
ENSG00000138688	KIAA1109	protein_coding	6	0	1	0	0	0	0	0	0	0	0	0	0	0	0	0	6	0	0	0	0	0	0	0	0	0	0	0	0	0	0	0	0	0	0	0	-
ENSG00000138735	PDE5A	protein_coding	1	0	1	0	0	0	0	0	0	0	0	0	0	0	0	0	1	0	0	0	0	0	0	0	0	0	0	0	0	0	0	0	0	0	0	0	-
ENSG00000138772	ANXA3	protein_coding	1	1	1	1	0	0	0	0	0	0	0	0	0	1	0	0	0	0	0	0	0	0	0	0	0	0	0	0	0	1	0	0	0	0	0	0	-
ENSG00000138795	LEF1	protein_coding	1	1	4	4	1	1	0	1	0	0	0	0	0	0	0	0	1	0	0	0	1	1	0	1	0	0	0	0	0	0	0	0	1	0	0	0	-
ENSG00000139154	AEBP2	protein_coding	2	0	2	0	0	0	0	0	0	0	0	0	0	0	0	0	1	1	0	0	0	0	0	0	0	0	0	0	0	0	0	0	0	0	0	0	-
ENSG00000139209	SLC38A4	protein_coding	1	0	1	0	0	0	0	0	0	0	0	0	0	0	0	0	1	0	0	0	0	0	0	0	0	0	0	0	0	0	0	0	0	0	0	0	-
ENSG00000139223	ANP32D	protein_coding	1	1	1	1	0	0	0	0	0	0	0	0	0	1	0	0	0	0	0	0	0	0	0	0	0	0	0	0	0	1	0	0	0	0	0	0	-
ENSG00000139350	NEDD1	protein_coding	1	1	1	1	0	0	0	0	0	0	0	0	0	0	0	0	1	0	0	0	0	0	0	0	0	0	0	0	0	0	0	0	1	0	0	0	-
ENSG00000139624	CERS5	protein_coding	1	1	1	1	0	0	0	0	0	0	0	0	1	0	0	0	0	0	0	0	0	0	0	0	0	0	0	0	1	0	0	0	0	0	0	0	-
ENSG00000139636	LMBR1L	protein_coding	1	1	1	1	0	0	0	0	0	0	0	0	0	0	0	0	0	0	1	0	0	0	0	0	0	0	0	0	0	0	0	0	0	0	1	0	-
ENSG00000139648	KRT71	protein_coding	4	1	1	1	0	0	0	0	0	0	0	0	0	0	4	0	0	0	0	0	0	0	0	0	0	0	0	0	0	0	1	0	0	0	0	0	-
ENSG00000139668	WDFY2	protein_coding	12	1	1	1	0	0	0	0	0	0	0	0	0	0	0	0	12	0	0	0	0	0	0	0	0	0	0	0	0	0	0	0	1	0	0	0	-
ENSG00000139737	SLAIN1	protein_coding	1	1	1	1	0	0	0	0	0	0	0	0	0	1	0	0	0	0	0	0	0	0	0	0	0	0	0	0	0	1	0	0	0	0	0	0	ENSG00000139737
ENSG00000139793	MBNL2	protein_coding	4	0	3	0	0	0	0	0	1	0	1	0	0	0	0	0	3	0	0	0	0	0	0	0	0	0	0	0	0	0	0	0	0	0	0	0	-
ENSG00000139910	NOVA1	protein_coding	1	1	1	1	0	1	0	0	0	0	0	0	0	0	0	0	0	0	0	0	0	1	0	0	0	0	0	0	0	0	0	0	0	0	0	0	ENSG00000139910
ENSG00000139926	FRMD6	protein_coding	1	1	1	1	0	0	0	0	0	0	1	0	0	0	0	0	0	0	0	0	0	0	0	0	0	0	1	0	0	0	0	0	0	0	0	0	-
ENSG00000140044	JDP2	protein_coding	1	0	1	0	0	0	0	0	0	0	0	0	0	0	0	0	1	0	0	0	0	0	0	0	0	0	0	0	0	0	0	0	0	0	0	0	-
ENSG00000140092	FBLN5	protein_coding	1	0	1	0	0	0	0	0	0	0	0	0	0	0	0	0	1	0	0	0	0	0	0	0	0	0	0	0	0	0	0	0	0	0	0	0	-
ENSG00000140199	SLC12A6	protein_coding	1	0	1	0	0	0	0	0	0	0	0	0	0	0	0	0	1	0	0	0	0	0	0	0	0	0	0	0	0	0	0	0	0	0	0	0	-
ENSG00000140326	CDAN1	protein_coding	1	1	1	1	0	0	0	0	0	0	0	0	0	1	0	0	0	0	0	0	0	0	0	0	0	0	0	0	0	1	0	0	0	0	0	0	ENSG00000140326
ENSG00000140382	HMG20A	protein_coding	1	0	1	0	0	0	0	0	0	0	0	0	0	0	0	0	1	0	0	0	0	0	0	0	0	0	0	0	0	0	0	0	0	0	0	0	-
ENSG00000140396	NCOA2	protein_coding	1	0	1	0	0	0	0	0	0	0	0	0	0	0	0	0	1	0	0	0	0	0	0	0	0	0	0	0	0	0	0	0	0	0	0	0	-
ENSG00000140398	NEIL1	protein_coding	1	0	5	0	0	1	0	1	0	0	0	0	0	1	0	0	1	1	0	0	0	0	0	0	0	0	0	0	0	0	0	0	0	0	0	0	-
ENSG00000140403	DNAJA4	protein_coding	2	0	1	0	0	0	0	0	0	0	0	0	0	0	0	0	2	0	0	0	0	0	0	0	0	0	0	0	0	0	0	0	0	0	0	0	-
ENSG00000140443	IGF1R	protein_coding	11	0	1	0	0	0	0	0	0	0	0	0	0	0	0	0	11	0	0	0	0	0	0	0	0	0	0	0	0	0	0	0	0	0	0	0	-
ENSG00000140575	IQGAP1	protein_coding	2	0	1	0	0	0	0	0	0	0	0	0	0	0	0	0	2	0	0	0	0	0	0	0	0	0	0	0	0	0	0	0	0	0	0	0	-
ENSG00000140577	CRTC3	protein_coding	1	0	1	0	0	0	0	0	0	0	0	0	0	0	0	0	1	0	0	0	0	0	0	0	0	0	0	0	0	0	0	0	0	0	0	0	-
ENSG00000140682	TGFB1I1	protein_coding	2	0	1	0	0	0	0	0	0	0	0	0	0	0	0	0	2	0	0	0	0	0	0	0	0	0	0	0	0	0	0	0	0	0	0	0	-
ENSG00000140937	CDH11	protein_coding	4	1	3	2	0	2	0	0	2	0	0	0	0	0	0	0	2	0	0	0	0	1	0	0	1	0	0	0	0	0	0	0	0	0	0	0	-
ENSG00000140968	IRF8	protein_coding	2	0	2	0	0	1	0	0	0	0	0	0	0	0	0	0	1	0	0	0	0	0	0	0	0	0	0	0	0	0	0	0	0	0	0	0	-
ENSG00000141048	MYH4	protein_coding	5	2	1	1	0	0	0	0	0	0	0	0	0	0	0	5	0	0	0	0	0	0	0	0	0	0	0	0	0	0	0	2	0	0	0	0	-
ENSG00000141298	SSH2	protein_coding	9	0	1	0	0	0	0	0	0	0	0	0	0	0	0	0	9	0	0	0	0	0	0	0	0	0	0	0	0	0	0	0	0	0	0	0	-
ENSG00000141378	PTRH2	protein_coding	1	1	2	2	0	0	0	0	0	0	1	0	0	0	0	0	0	0	1	0	0	0	0	0	0	0	1	0	0	0	0	0	0	0	1	0	ENSG00000141378
ENSG00000141384	TAF4B	protein_coding	1	0	1	0	0	1	0	0	0	0	0	0	0	0	0	0	0	0	0	0	0	0	0	0	0	0	0	0	0	0	0	0	0	0	0	0	-
ENSG00000141429	GALNT1	protein_coding	1	0	1	0	0	0	0	0	0	0	0	0	0	0	0	0	1	0	0	0	0	0	0	0	0	0	0	0	0	0	0	0	0	0	0	0	-
ENSG00000141699	FAM134C	protein_coding	1	0	1	0	0	0	0	0	0	0	0	0	0	1	0	0	0	0	0	0	0	0	0	0	0	0	0	0	0	0	0	0	0	0	0	0	-
ENSG00000141837	CACNA1A	protein_coding	4	0	1	0	0	0	0	0	0	0	0	0	0	0	0	0	4	0	0	0	0	0	0	0	0	0	0	0	0	0	0	0	0	0	0	0	-
ENSG00000142173	COL6A2	protein_coding	1	0	1	0	0	0	0	0	0	0	0	0	0	1	0	0	0	0	0	0	0	0	0	0	0	0	0	0	0	0	0	0	0	0	0	0	-
ENSG00000142303	ADAMTS10	protein_coding	2	0	1	0	0	0	0	0	0	0	0	0	0	0	0	0	2	0	0	0	0	0	0	0	0	0	0	0	0	0	0	0	0	0	0	0	-
ENSG00000142347	MYO1F	protein_coding	2	0	1	0	0	0	0	0	0	0	0	0	0	0	0	0	2	0	0	0	0	0	0	0	0	0	0	0	0	0	0	0	0	0	0	0	-
ENSG00000142396	AC020915.4	lincRNA	1	0	1	0	0	0	0	0	0	0	0	0	0	0	0	0	0	0	1	0	0	0	0	0	0	0	0	0	0	0	0	0	0	0	0	0	-
ENSG00000142528	ZNF473	protein_coding	1	1	1	1	0	0	0	0	0	0	0	0	0	0	0	0	0	0	1	0	0	0	0	0	0	0	0	0	0	0	0	0	0	0	1	0	ENSG00000142528
ENSG00000142798	HSPG2	protein_coding	1	0	1	0	1	0	0	0	0	0	0	0	0	0	0	0	0	0	0	0	0	0	0	0	0	0	0	0	0	0	0	0	0	0	0	0	-
ENSG00000142973	CYP4B1	protein_coding	4	3	1	1	0	0	0	0	0	0	0	0	0	0	0	0	4	0	0	0	0	0	0	0	0	0	0	0	0	0	0	0	3	0	0	0	ENSG00000142973
ENSG00000143079	CTTNBP2NL	protein_coding	1	0	1	0	0	0	0	0	0	0	0	0	0	0	0	0	1	0	0	0	0	0	0	0	0	0	0	0	0	0	0	0	0	0	0	0	-
ENSG00000143093	FAM40A	protein_coding	1	0	1	0	0	0	0	0	0	0	0	0	0	0	0	0	1	0	0	0	0	0	0	0	0	0	0	0	0	0	0	0	0	0	0	0	-
ENSG00000143153	ATP1B1	protein_coding	2	0	1	0	0	0	0	0	0	0	0	0	0	0	0	0	2	0	0	0	0	0	0	0	0	0	0	0	0	0	0	0	0	0	0	0	-
ENSG00000143199	ADCY10	protein_coding	1	0	1	0	0	0	0	0	0	0	0	1	0	0	0	0	0	0	0	0	0	0	0	0	0	0	0	0	0	0	0	0	0	0	0	0	-
ENSG00000143248	RGS5	protein_coding	1	0	1	0	0	0	0	0	0	0	0	0	0	0	0	0	1	0	0	0	0	0	0	0	0	0	0	0	0	0	0	0	0	0	0	0	-
ENSG00000143322	ABL2	protein_coding	2	2	2	2	0	0	0	0	0	0	0	0	0	0	0	0	1	0	1	0	0	0	0	0	0	0	0	0	0	0	0	0	1	0	1	0	ENSG00000143322
ENSG00000143324	XPR1	protein_coding	4	0	1	0	0	0	0	0	0	0	0	0	0	0	0	0	4	0	0	0	0	0	0	0	0	0	0	0	0	0	0	0	0	0	0	0	-
ENSG00000143344	RGL1	protein_coding	3	1	1	1	0	0	0	0	0	0	0	0	0	0	0	0	3	0	0	0	0	0	0	0	0	0	0	0	0	0	0	0	1	0	0	0	ENSG00000143344
ENSG00000143502	SUSD4	protein_coding	1	0	1	0	0	0	0	0	0	0	0	0	0	0	0	0	1	0	0	0	0	0	0	0	0	0	0	0	0	0	0	0	0	0	0	0	-
ENSG00000143515	ATP8B2	protein_coding	9	1	1	1	0	0	0	0	0	0	0	0	0	0	0	0	9	0	0	0	0	0	0	0	0	0	0	0	0	0	0	0	1	0	0	0	-
ENSG00000143520	FLG2	protein_coding	1	0	1	0	0	0	0	0	0	0	0	0	0	0	1	0	0	0	0	0	0	0	0	0	0	0	0	0	0	0	0	0	0	0	0	0	-
ENSG00000143569	UBAP2L	protein_coding	1	1	1	1	0	0	0	1	0	0	0	0	0	0	0	0	0	0	0	0	0	0	0	1	0	0	0	0	0	0	0	0	0	0	0	0	ENSG00000143569
ENSG00000143631	FLG	protein_coding	11	7	5	5	0	0	0	0	0	2	0	4	4	0	2	0	2	0	0	0	0	0	0	0	0	1	0	3	2	0	2	0	1	0	0	0	-
ENSG00000143776	CDC42BPA	protein_coding	1	0	2	0	1	0	0	0	1	0	0	0	0	0	0	0	0	0	0	0	0	0	0	0	0	0	0	0	0	0	0	0	0	0	0	0	-
ENSG00000143845	ETNK2	protein_coding	1	0	1	0	0	0	0	0	0	0	1	0	0	0	0	0	0	0	0	0	0	0	0	0	0	0	0	0	0	0	0	0	0	0	0	0	-
ENSG00000143851	PTPN7	protein_coding	1	0	1	0	0	0	0	0	0	0	0	0	0	0	0	0	1	0	0	0	0	0	0	0	0	0	0	0	0	0	0	0	0	0	0	0	-
ENSG00000143889	HNRPLL	protein_coding	2	2	3	3	0	0	0	0	0	0	1	0	0	0	2	0	1	0	0	0	0	0	0	0	0	0	1	0	0	0	2	0	1	0	0	0	-
ENSG00000143952	VPS54	protein_coding	7	2	1	1	0	0	0	0	0	0	0	0	0	0	0	0	7	0	0	0	0	0	0	0	0	0	0	0	0	0	0	0	2	0	0	0	-
ENSG00000143970	ASXL2	protein_coding	1	1	7	7	1	1	0	1	1	0	1	0	1	0	0	0	1	0	0	0	1	1	0	1	1	0	1	0	1	0	0	0	1	0	0	0	-
ENSG00000144026	ZNF514	protein_coding	2	1	4	4	0	0	0	1	2	1	0	0	2	0	0	0	0	0	0	0	0	0	0	1	1	1	0	0	1	0	0	0	0	0	0	0	ENSG00000144026
ENSG00000144036	EXOC6B	protein_coding	3	0	1	0	0	0	0	0	0	0	0	0	0	0	0	0	3	0	0	0	0	0	0	0	0	0	0	0	0	0	0	0	0	0	0	0	-
ENSG00000144199	FAHD2B	protein_coding	1	0	3	0	1	0	1	0	0	0	0	0	0	0	0	0	0	1	0	0	0	0	0	0	0	0	0	0	0	0	0	0	0	0	0	0	-
ENSG00000144224	UBXN4	protein_coding	1	1	1	1	0	0	0	0	0	0	0	0	0	0	0	0	1	0	0	0	0	0	0	0	0	0	0	0	0	0	0	0	1	0	0	0	ENSG00000144224
ENSG00000144228	SPOPL	protein_coding	1	1	1	1	0	0	0	0	0	0	0	0	0	0	0	0	1	0	0	0	0	0	0	0	0	0	0	0	0	0	0	0	1	0	0	0	-
ENSG00000144233	AMMECR1L	protein_coding	4	0	1	0	0	0	0	0	0	0	0	0	0	0	0	0	4	0	0	0	0	0	0	0	0	0	0	0	0	0	0	0	0	0	0	0	-
ENSG00000144355	DLX1	protein_coding	1	1	1	1	0	0	0	0	0	0	1	0	0	0	0	0	0	0	0	0	0	0	0	0	0	0	1	0	0	0	0	0	0	0	0	0	ENSG00000144355
ENSG00000144357	UBR3	protein_coding	6	1	1	1	0	0	0	0	0	0	0	0	0	0	0	0	6	0	0	0	0	0	0	0	0	0	0	0	0	0	0	0	1	0	0	0	ENSG00000144357
ENSG00000144468	RHBDD1	protein_coding	2	1	2	1	0	0	0	1	1	0	0	0	0	0	0	0	0	0	0	0	0	0	0	0	1	0	0	0	0	0	0	0	0	0	0	0	-
ENSG00000144596	GRIP2	processed_transcript	1	0	2	0	0	0	1	0	0	0	0	0	0	0	1	0	0	0	0	0	0	0	0	0	0	0	0	0	0	0	0	0	0	0	0	0	-
ENSG00000144642	RBMS3	protein_coding	4	1	1	1	0	0	0	0	0	0	0	0	0	0	0	0	4	0	0	0	0	0	0	0	0	0	0	0	0	0	0	0	1	0	0	0	ENSG00000144642
ENSG00000144724	PTPRG	protein_coding	1	0	1	0	0	0	0	0	0	0	0	0	0	0	0	0	1	0	0	0	0	0	0	0	0	0	0	0	0	0	0	0	0	0	0	0	-
ENSG00000144810	COL8A1	protein_coding	4	1	1	1	0	0	0	0	0	0	0	0	0	0	0	0	4	0	0	0	0	0	0	0	0	0	0	0	0	0	0	0	1	0	0	0	ENSG00000144810
ENSG00000144824	PHLDB2	protein_coding	4	0	1	0	0	0	0	0	0	0	0	0	0	0	0	0	4	0	0	0	0	0	0	0	0	0	0	0	0	0	0	0	0	0	0	0	-
ENSG00000144908	ALDH1L1	protein_coding	1	0	1	0	0	0	0	0	0	0	0	0	0	0	0	0	1	0	0	0	0	0	0	0	0	0	0	0	0	0	0	0	0	0	0	0	-
ENSG00000144909	OSBPL11	protein_coding	1	0	1	0	0	0	0	0	0	0	0	0	0	0	0	0	1	0	0	0	0	0	0	0	0	0	0	0	0	0	0	0	0	0	0	0	-
ENSG00000145113	MUC4	protein_coding	30	24	3	3	0	0	0	0	23	0	11	0	0	0	0	0	1	0	0	0	0	0	0	0	19	0	9	0	0	0	0	0	1	0	0	0	ENSG00000145113
ENSG00000145216	FIP1L1	protein_coding	3	1	2	1	0	1	0	0	0	0	0	0	0	0	0	0	2	0	0	0	0	1	0	0	0	0	0	0	0	0	0	0	0	0	0	0	-
ENSG00000145388	METTL14	protein_coding	1	1	1	1	0	0	0	0	0	0	1	0	0	0	0	0	0	0	0	0	0	0	0	0	0	0	1	0	0	0	0	0	0	0	0	0	ENSG00000145388
ENSG00000145416	MARCH1	protein_coding	1	0	1	0	0	0	0	0	0	0	0	0	0	0	0	0	1	0	0	0	0	0	0	0	0	0	0	0	0	0	0	0	0	0	0	0	-
ENSG00000145555	MYO10	protein_coding	1	0	1	0	0	0	0	0	0	0	0	0	0	0	0	0	1	0	0	0	0	0	0	0	0	0	0	0	0	0	0	0	0	0	0	0	-
ENSG00000145592	RPL37	protein_coding	1	1	3	3	0	0	0	0	0	0	0	0	0	0	0	1	1	1	0	0	0	0	0	0	0	0	0	0	0	0	0	1	1	1	0	0	-
ENSG00000145632	PLK2	protein_coding	1	0	1	0	0	0	0	0	0	0	0	0	0	0	0	0	1	0	0	0	0	0	0	0	0	0	0	0	0	0	0	0	0	0	0	0	-
ENSG00000145692	BHMT	protein_coding	1	0	1	0	0	0	0	1	0	0	0	0	0	0	0	0	0	0	0	0	0	0	0	0	0	0	0	0	0	0	0	0	0	0	0	0	-
ENSG00000145715	RASA1	protein_coding	4	0	1	0	0	0	0	0	0	0	0	0	0	0	0	0	4	0	0	0	0	0	0	0	0	0	0	0	0	0	0	0	0	0	0	0	-
ENSG00000145734	BDP1	protein_coding	6	3	7	6	0	4	0	3	0	1	4	0	2	0	3	0	0	4	0	0	0	1	0	1	0	0	2	0	2	0	2	0	0	2	0	0	ENSG00000145734
ENSG00000145819	ARHGAP26	protein_coding	1	0	1	0	0	0	0	0	0	0	0	0	0	0	0	0	1	0	0	0	0	0	0	0	0	0	0	0	0	0	0	0	0	0	0	0	-
ENSG00000145868	FBXO38	protein_coding	1	0	1	0	0	0	0	0	0	0	0	0	0	0	0	0	1	0	0	0	0	0	0	0	0	0	0	0	0	0	0	0	0	0	0	0	-
ENSG00000146038	DCDC2	protein_coding	1	0	1	0	0	0	0	0	0	0	0	0	0	0	0	0	1	0	0	0	0	0	0	0	0	0	0	0	0	0	0	0	0	0	0	0	-
ENSG00000146143	PRIM2	processed_transcript	1	0	1	0	0	0	0	0	0	0	1	0	0	0	0	0	0	0	0	0	0	0	0	0	0	0	0	0	0	0	0	0	0	0	0	0	-
ENSG00000146247	PHIP	protein_coding	2	0	1	0	0	0	0	0	0	0	0	0	0	0	0	0	2	0	0	0	0	0	0	0	0	0	0	0	0	0	0	0	0	0	0	0	-
ENSG00000146477	SLC22A3	protein_coding	1	1	1	1	0	0	0	0	0	0	0	0	0	0	0	0	0	0	1	0	0	0	0	0	0	0	0	0	0	0	0	0	0	0	1	0	ENSG00000146477
ENSG00000146530	VWDE	protein_coding	1	1	1	1	0	0	0	0	0	0	0	0	0	0	1	0	0	0	0	0	0	0	0	0	0	0	0	0	0	0	1	0	0	0	0	0	-
ENSG00000146707	POMZP3	protein_coding	7	5	2	2	0	0	0	0	0	0	0	1	7	0	0	0	0	0	0	0	0	0	0	0	0	0	0	1	5	0	0	0	0	0	0	0	ENSG00000146707
ENSG00000146757	ZNF92	protein_coding	1	1	2	2	0	1	0	0	0	1	0	0	0	0	0	0	0	0	0	0	0	1	0	0	0	1	0	0	0	0	0	0	0	0	0	0	ENSG00000146757
ENSG00000146776	ATXN7L1	protein_coding	3	0	1	0	0	0	0	0	0	0	0	0	0	0	0	0	3	0	0	0	0	0	0	0	0	0	0	0	0	0	0	0	0	0	0	0	-
ENSG00000146830	GIGYF1	protein_coding	1	1	1	1	0	0	0	0	0	0	0	0	0	1	0	0	0	0	0	0	0	0	0	0	0	0	0	0	0	1	0	0	0	0	0	0	-
ENSG00000146872	TLK2	protein_coding	1	1	2	2	1	0	0	0	0	0	1	0	0	0	0	0	0	0	0	0	1	0	0	0	0	0	1	0	0	0	0	0	0	0	0	0	-
ENSG00000146938	NLGN4X	protein_coding	1	0	1	0	0	0	0	0	0	0	1	0	0	0	0	0	0	0	0	0	0	0	0	0	0	0	0	0	0	0	0	0	0	0	0	0	-
ENSG00000146963	LUC7L2	protein_coding	1	1	1	1	1	0	0	0	0	0	0	0	0	0	0	0	0	0	0	0	1	0	0	0	0	0	0	0	0	0	0	0	0	0	0	0	ENSG00000146963
ENSG00000147044	CASK	protein_coding	1	1	3	3	0	1	1	0	0	1	0	0	0	0	0	0	0	0	0	0	0	1	1	0	0	1	0	0	0	0	0	0	0	0	0	0	-
ENSG00000147050	KDM6A	protein_coding	1	1	1	1	0	0	0	0	1	0	0	0	0	0	0	0	0	0	0	0	0	0	0	0	1	0	0	0	0	0	0	0	0	0	0	0	ENSG00000147050
ENSG00000147065	MSN	protein_coding	1	0	1	0	0	0	0	0	0	0	0	0	0	0	0	0	1	0	0	0	0	0	0	0	0	0	0	0	0	0	0	0	0	0	0	0	-
ENSG00000147082	CCNB3	protein_coding	1	1	1	1	0	0	0	0	0	1	0	0	0	0	0	0	0	0	0	0	0	0	0	0	0	1	0	0	0	0	0	0	0	0	0	0	-
ENSG00000147133	TAF1	protein_coding	1	0	1	0	0	0	0	0	0	0	0	0	0	0	0	0	1	0	0	0	0	0	0	0	0	0	0	0	0	0	0	0	0	0	0	0	-
ENSG00000147174	ACRC	protein_coding	3	3	3	3	0	1	0	0	0	2	0	0	0	0	0	0	0	0	2	0	0	1	0	0	0	2	0	0	0	0	0	0	0	0	2	0	ENSG00000147174
ENSG00000147206	NXF3	protein_coding	2	1	1	1	0	0	0	0	0	0	0	0	0	0	0	0	0	0	2	0	0	0	0	0	0	0	0	0	0	0	0	0	0	0	1	0	ENSG00000147206
ENSG00000147257	GPC3	protein_coding	1	0	1	0	0	0	0	0	0	0	0	0	0	0	0	0	1	0	0	0	0	0	0	0	0	0	0	0	0	0	0	0	0	0	0	0	-
ENSG00000147548	WHSC1L1	protein_coding	3	1	1	1	0	0	0	0	0	0	0	0	0	0	0	0	3	0	0	0	0	0	0	0	0	0	0	0	0	0	0	0	1	0	0	0	-
ENSG00000147576	ADHFE1	protein_coding	1	1	1	1	0	0	0	0	0	0	0	0	0	0	0	0	1	0	0	0	0	0	0	0	0	0	0	0	0	0	0	0	1	0	0	0	ENSG00000147576
ENSG00000147854	UHRF2	protein_coding	1	1	1	1	0	0	0	0	0	0	0	0	0	0	0	0	1	0	0	0	0	0	0	0	0	0	0	0	0	0	0	0	1	0	0	0	-
ENSG00000147872	PLIN2	protein_coding	1	0	1	0	0	0	0	0	0	0	0	0	0	0	0	0	1	0	0	0	0	0	0	0	0	0	0	0	0	0	0	0	0	0	0	0	-
ENSG00000148154	UGCG	protein_coding	2	0	1	0	0	0	0	0	0	0	0	0	0	0	0	0	2	0	0	0	0	0	0	0	0	0	0	0	0	0	0	0	0	0	0	0	-
ENSG00000148180	GSN	protein_coding	1	0	1	0	0	0	0	0	0	0	0	0	0	0	0	0	1	0	0	0	0	0	0	0	0	0	0	0	0	0	0	0	0	0	0	0	-
ENSG00000148516	ZEB1	protein_coding	1	0	1	0	0	0	0	0	0	0	0	0	0	0	0	0	1	0	0	0	0	0	0	0	0	0	0	0	0	0	0	0	0	0	0	0	-
ENSG00000148541	FAM13C	protein_coding	2	1	1	1	0	0	0	0	0	0	2	0	0	0	0	0	0	0	0	0	0	0	0	0	0	0	1	0	0	0	0	0	0	0	0	0	ENSG00000148541
ENSG00000148672	GLUD1	protein_coding	1	1	1	1	0	0	0	0	0	0	0	0	1	0	0	0	0	0	0	0	0	0	0	0	0	0	0	0	1	0	0	0	0	0	0	0	ENSG00000148672
ENSG00000148688	RPP30	protein_coding	1	1	4	4	0	1	0	0	0	1	0	0	0	1	0	0	0	0	1	0	0	1	0	0	0	1	0	0	0	1	0	0	0	0	1	0	ENSG00000148688
ENSG00000148700	ADD3	protein_coding	2	0	2	0	0	1	0	0	0	0	0	0	0	0	0	0	2	0	0	0	0	0	0	0	0	0	0	0	0	0	0	0	0	0	0	0	-
ENSG00000148737	TCF7L2	protein_coding	1	0	1	0	0	0	0	0	0	0	0	0	0	0	0	0	1	0	0	0	0	0	0	0	0	0	0	0	0	0	0	0	0	0	0	0	-
ENSG00000148773	MKI67	protein_coding	1	0	2	0	0	0	0	0	0	0	1	0	0	0	0	0	0	0	1	0	0	0	0	0	0	0	0	0	0	0	0	0	0	0	0	0	-
ENSG00000148840	PPRC1	protein_coding	1	1	1	1	0	0	0	0	0	0	0	0	0	0	0	0	0	0	1	0	0	0	0	0	0	0	0	0	0	0	0	0	0	0	1	0	ENSG00000148840
ENSG00000148935	GAS2	protein_coding	3	0	1	0	0	0	0	0	0	0	0	0	0	0	0	0	3	0	0	0	0	0	0	0	0	0	0	0	0	0	0	0	0	0	0	0	-
ENSG00000148950	IMMP1L	protein_coding	1	0	1	0	0	0	0	0	0	0	0	0	0	0	0	0	1	0	0	0	0	0	0	0	0	0	0	0	0	0	0	0	0	0	0	0	-
ENSG00000148985	PGAP2	protein_coding	3	3	3	3	0	1	0	0	0	0	0	0	1	0	0	0	3	0	0	0	0	1	0	0	0	0	0	0	1	0	0	0	3	0	0	0	ENSG00000148985
ENSG00000149177	PTPRJ	protein_coding	1	0	1	0	0	0	0	0	0	0	0	0	0	0	0	0	1	0	0	0	0	0	0	0	0	0	0	0	0	0	0	0	0	0	0	0	-
ENSG00000149260	CAPN5	protein_coding	1	0	1	0	0	0	0	0	0	0	0	0	0	0	0	0	1	0	0	0	0	0	0	0	0	0	0	0	0	0	0	0	0	0	0	0	-
ENSG00000149269	PAK1	protein_coding	7	1	1	1	0	0	0	0	0	0	0	0	0	0	0	0	7	0	0	0	0	0	0	0	0	0	0	0	0	0	0	0	1	0	0	0	ENSG00000149269
ENSG00000149289	ZC3H12C	protein_coding	3	0	1	0	0	0	0	0	0	0	0	0	0	0	0	0	3	0	0	0	0	0	0	0	0	0	0	0	0	0	0	0	0	0	0	0	-
ENSG00000149292	TTC12	protein_coding	1	1	2	2	0	0	1	0	0	0	1	0	0	0	0	0	0	0	0	0	0	0	1	0	0	0	1	0	0	0	0	0	0	0	0	0	-
ENSG00000149294	NCAM1	protein_coding	2	1	2	1	0	0	0	0	0	0	1	0	0	0	0	0	1	0	0	0	0	0	0	0	0	0	1	0	0	0	0	0	0	0	0	0	ENSG00000149294
ENSG00000149474	CSRP2BP	protein_coding	1	0	1	0	0	0	0	0	0	0	0	0	0	0	0	0	1	0	0	0	0	0	0	0	0	0	0	0	0	0	0	0	0	0	0	0	-
ENSG00000149485	FADS1	protein_coding	1	1	2	2	0	0	0	0	0	1	0	0	0	0	0	0	1	0	0	0	0	0	0	0	0	1	0	0	0	0	0	0	1	0	0	0	ENSG00000149485
ENSG00000149781	FERMT3	protein_coding	1	0	1	0	0	0	0	0	0	0	0	0	0	0	0	0	1	0	0	0	0	0	0	0	0	0	0	0	0	0	0	0	0	0	0	0	-
ENSG00000149782	PLCB3	protein_coding	2	0	1	0	0	0	0	0	0	0	0	0	0	0	0	0	2	0	0	0	0	0	0	0	0	0	0	0	0	0	0	0	0	0	0	0	-
ENSG00000149968	MMP3	protein_coding	4	3	2	2	0	0	2	0	3	0	0	0	0	0	0	0	0	0	0	0	0	0	2	0	2	0	0	0	0	0	0	0	0	0	0	0	-
ENSG00000150276	PPIAP26	pseudogene	1	0	6	0	0	0	0	0	1	0	0	1	1	0	0	1	0	1	1	0	0	0	0	0	0	0	0	0	0	0	0	0	0	0	0	0	-
ENSG00000150337	FCGR1A	protein_coding	1	1	1	1	0	0	0	0	0	0	0	0	0	0	0	0	1	0	0	0	0	0	0	0	0	0	0	0	0	0	0	0	1	0	0	0	ENSG00000150337
ENSG00000150457	LATS2	protein_coding	1	0	1	0	0	0	0	0	0	0	0	0	0	0	0	0	1	0	0	0	0	0	0	0	0	0	0	0	0	0	0	0	0	0	0	0	-
ENSG00000150625	GPM6A	protein_coding	4	0	1	0	0	0	0	0	0	0	0	0	0	0	0	0	4	0	0	0	0	0	0	0	0	0	0	0	0	0	0	0	0	0	0	0	-
ENSG00000150687	PRSS23	protein_coding	8	1	1	1	0	0	0	0	0	0	0	0	0	0	0	0	8	0	0	0	0	0	0	0	0	0	0	0	0	0	0	0	1	0	0	0	-
ENSG00000150768	DLAT	protein_coding	1	0	1	0	0	0	0	0	0	0	0	0	0	0	0	1	0	0	0	0	0	0	0	0	0	0	0	0	0	0	0	0	0	0	0	0	-
ENSG00000150867	PIP4K2A	protein_coding	3	0	1	0	0	0	0	0	0	0	0	0	0	0	0	0	3	0	0	0	0	0	0	0	0	0	0	0	0	0	0	0	0	0	0	0	-
ENSG00000150907	FOXO1	protein_coding	2	0	1	0	0	0	0	0	0	0	0	0	0	0	0	0	2	0	0	0	0	0	0	0	0	0	0	0	0	0	0	0	0	0	0	0	-
ENSG00000150938	CRIM1	protein_coding	6	1	1	1	0	0	0	0	0	0	0	0	0	0	0	0	6	0	0	0	0	0	0	0	0	0	0	0	0	0	0	0	1	0	0	0	-
ENSG00000150961	SEC24D	protein_coding	6	2	2	2	0	0	0	0	0	0	0	0	0	0	0	0	5	0	1	0	0	0	0	0	0	0	0	0	0	0	0	0	1	0	1	0	ENSG00000150961
ENSG00000150995	ITPR1	protein_coding	4	0	1	0	0	0	0	0	0	0	0	0	0	0	0	0	4	0	0	0	0	0	0	0	0	0	0	0	0	0	0	0	0	0	0	0	-
ENSG00000151014	CCRN4L	protein_coding	1	1	1	1	0	0	0	0	0	0	0	0	0	0	0	0	0	0	1	0	0	0	0	0	0	0	0	0	0	0	0	0	0	0	1	0	ENSG00000151014
ENSG00000151067	CACNA1C	protein_coding	4	0	1	0	0	0	0	0	0	0	0	0	0	0	0	0	4	0	0	0	0	0	0	0	0	0	0	0	0	0	0	0	0	0	0	0	-
ENSG00000151150	ANK3	protein_coding	2	0	2	0	0	0	0	0	0	0	0	0	0	0	0	0	2	0	2	0	0	0	0	0	0	0	0	0	0	0	0	0	0	0	0	0	-
ENSG00000151151	IPMK	protein_coding	1	1	1	1	0	0	0	0	0	0	0	0	0	0	0	0	1	0	0	0	0	0	0	0	0	0	0	0	0	0	0	0	1	0	0	0	ENSG00000151151
ENSG00000151176	PLBD2	protein_coding	1	1	1	1	0	0	0	0	0	0	0	0	0	0	0	0	0	0	1	0	0	0	0	0	0	0	0	0	0	0	0	0	0	0	1	0	ENSG00000151176
ENSG00000151303	AGAP11	processed_transcript	11	0	13	0	2	4	1	4	3	3	3	2	4	0	1	0	2	4	1	0	0	0	0	0	0	0	0	0	0	0	0	0	0	0	0	0	-
ENSG00000151332	MBIP	protein_coding	1	0	3	0	1	0	0	0	1	0	1	0	0	0	0	0	0	0	0	0	0	0	0	0	0	0	0	0	0	0	0	0	0	0	0	0	-
ENSG00000151376	ME3	protein_coding	1	1	1	1	0	0	0	0	0	0	0	0	0	0	0	0	1	0	0	0	0	0	0	0	0	0	0	0	0	0	0	0	1	0	0	0	-
ENSG00000151388	ADAMTS12	protein_coding	2	0	1	0	0	0	0	0	0	0	0	0	0	0	0	0	2	0	0	0	0	0	0	0	0	0	0	0	0	0	0	0	0	0	0	0	-
ENSG00000151422	FER	protein_coding	2	0	1	0	0	0	0	0	0	0	0	0	0	0	0	0	2	0	0	0	0	0	0	0	0	0	0	0	0	0	0	0	0	0	0	0	-
ENSG00000151474	FRMD4A	protein_coding	4	0	1	0	0	0	0	0	0	0	0	0	0	0	0	0	4	0	0	0	0	0	0	0	0	0	0	0	0	0	0	0	0	0	0	0	-
ENSG00000151532	VTI1A	protein_coding	1	0	1	0	0	0	0	0	0	0	0	0	0	0	0	0	1	0	0	0	0	0	0	0	0	0	0	0	0	0	0	0	0	0	0	0	-
ENSG00000151704	KCNJ1	protein_coding	2	0	1	0	0	0	0	0	0	0	0	0	0	0	0	0	2	0	0	0	0	0	0	0	0	0	0	0	0	0	0	0	0	0	0	0	-
ENSG00000151779	NBAS	protein_coding	1	1	1	1	0	0	0	0	0	0	0	0	0	0	0	0	0	0	1	0	0	0	0	0	0	0	0	0	0	0	0	0	0	0	1	0	ENSG00000151779
ENSG00000151846	PABPC3	protein_coding	1	1	15	15	1	1	1	1	1	1	1	1	1	1	1	1	1	1	1	0	1	1	1	1	1	1	1	1	1	1	1	1	1	1	1	0	-
ENSG00000151883	PARP8	protein_coding	4	2	4	4	0	1	0	1	0	0	1	0	0	0	0	0	3	0	0	0	0	1	0	1	0	0	1	0	0	0	0	0	1	0	0	0	ENSG00000151883
ENSG00000151914	DST	protein_coding	1	0	1	0	0	0	0	0	0	0	0	0	0	0	0	0	0	0	1	0	0	0	0	0	0	0	0	0	0	0	0	0	0	0	0	0	-
ENSG00000151967	SCHIP1	protein_coding	1	0	1	0	0	0	0	0	0	0	0	0	0	0	0	0	1	0	0	0	0	0	0	0	0	0	0	0	0	0	0	0	0	0	0	0	-
ENSG00000152061	RABGAP1L	protein_coding	1	0	2	0	0	1	0	0	1	0	0	0	0	0	0	0	0	0	0	0	0	0	0	0	0	0	0	0	0	0	0	0	0	0	0	0	-
ENSG00000152234	ATP5A1	protein_coding	1	0	1	0	1	0	0	0	0	0	0	0	0	0	0	0	0	0	0	0	0	0	0	0	0	0	0	0	0	0	0	0	0	0	0	0	-
ENSG00000152268	SPON1	polymorphic_pseudogene	3	1	1	1	0	0	0	0	0	0	0	0	0	0	0	0	3	0	0	0	0	0	0	0	0	0	0	0	0	0	0	0	1	0	0	0	-
ENSG00000152348	ATG10	protein_coding	1	1	1	1	0	0	0	0	0	0	1	0	0	0	0	0	0	0	0	0	0	0	0	0	0	0	1	0	0	0	0	0	0	0	0	0	-
ENSG00000152439	ZNF773	protein_coding	2	1	14	12	1	2	1	1	2	2	1	1	1	0	2	1	1	2	1	0	1	1	1	1	1	1	1	1	0	0	1	1	0	1	1	0	-
ENSG00000152457	DCLRE1C	protein_coding	1	1	1	1	0	1	0	0	0	0	0	0	0	0	0	0	0	0	0	0	0	1	0	0	0	0	0	0	0	0	0	0	0	0	0	0	ENSG00000152457
ENSG00000152484	USP12	protein_coding	1	0	1	0	0	0	0	0	0	0	0	0	0	0	0	0	1	0	0	0	0	0	0	0	0	0	0	0	0	0	0	0	0	0	0	0	-
ENSG00000152487	RP11-139J15.2	processed_transcript	5	0	3	0	0	1	0	0	0	0	0	0	0	0	0	0	3	1	0	0	0	0	0	0	0	0	0	0	0	0	0	0	0	0	0	0	-
ENSG00000152520	PAN3	protein_coding	3	0	1	0	0	0	0	0	0	0	0	0	0	0	0	0	3	0	0	0	0	0	0	0	0	0	0	0	0	0	0	0	0	0	0	0	-
ENSG00000152661	GJA1	protein_coding	1	0	3	0	0	0	1	0	1	0	1	0	0	0	0	0	0	0	0	0	0	0	0	0	0	0	0	0	0	0	0	0	0	0	0	0	-
ENSG00000152689	RASGRP3	protein_coding	1	0	1	0	0	0	0	0	0	0	0	0	0	0	0	0	1	0	0	0	0	0	0	0	0	0	0	0	0	0	0	0	0	0	0	0	-
ENSG00000152782	PANK1	protein_coding	2	0	1	0	0	0	0	0	0	0	0	0	0	0	0	0	2	0	0	0	0	0	0	0	0	0	0	0	0	0	0	0	0	0	0	0	-
ENSG00000152894	PTPRK	protein_coding	10	1	1	1	0	0	0	0	0	0	0	0	0	0	0	0	10	0	0	0	0	0	0	0	0	0	0	0	0	0	0	0	1	0	0	0	ENSG00000152894
ENSG00000152944	MED21	protein_coding	2	1	1	1	0	0	0	0	0	0	0	0	0	0	0	0	2	0	0	0	0	0	0	0	0	0	0	0	0	0	0	0	1	0	0	0	-
ENSG00000152952	PLOD2	protein_coding	1	0	1	0	0	0	0	0	0	0	0	0	0	0	0	0	1	0	0	0	0	0	0	0	0	0	0	0	0	0	0	0	0	0	0	0	-
ENSG00000153012	LGI2	protein_coding	3	0	1	0	0	0	0	0	0	0	0	0	0	0	0	0	3	0	0	0	0	0	0	0	0	0	0	0	0	0	0	0	0	0	0	0	-
ENSG00000153071	DAB2	protein_coding	2	0	1	0	0	0	0	0	0	0	0	0	0	0	0	0	2	0	0	0	0	0	0	0	0	0	0	0	0	0	0	0	0	0	0	0	-
ENSG00000153094	BCL2L11	protein_coding	2	2	1	1	0	0	0	0	0	0	0	0	0	0	0	0	2	0	0	0	0	0	0	0	0	0	0	0	0	0	0	0	2	0	0	0	ENSG00000153094
ENSG00000153113	CAST	protein_coding	3	2	7	7	3	3	3	0	3	0	3	0	0	0	2	0	3	0	0	0	2	2	2	0	2	0	2	0	0	0	2	0	2	0	0	0	ENSG00000153113
ENSG00000153140	CETN3	protein_coding	1	1	1	1	0	0	0	0	0	0	1	0	0	0	0	0	0	0	0	0	0	0	0	0	0	0	1	0	0	0	0	0	0	0	0	0	ENSG00000153140
ENSG00000153147	SMARCA5	protein_coding	3	0	2	0	0	0	0	0	0	0	0	0	0	0	0	0	2	2	0	0	0	0	0	0	0	0	0	0	0	0	0	0	0	0	0	0	-
ENSG00000153162	BMP6	protein_coding	1	0	1	0	0	0	0	0	0	0	0	0	0	0	0	0	1	0	0	0	0	0	0	0	0	0	0	0	0	0	0	0	0	0	0	0	-
ENSG00000153201	RANBP2	protein_coding	2	2	4	4	0	2	0	0	2	0	2	0	0	0	0	0	1	0	0	0	0	2	0	0	2	0	2	0	0	0	0	0	1	0	0	0	ENSG00000153201
ENSG00000153208	MERTK	protein_coding	2	1	2	1	1	0	0	0	0	0	0	0	0	0	0	0	1	0	0	0	0	0	0	0	0	0	0	0	0	0	0	0	1	0	0	0	ENSG00000153208
ENSG00000153317	ASAP1	protein_coding	4	0	1	0	0	0	0	0	0	0	0	0	0	0	0	0	4	0	0	0	0	0	0	0	0	0	0	0	0	0	0	0	0	0	0	0	-
ENSG00000153446	C16orf89	protein_coding	2	1	1	1	0	0	0	0	2	0	0	0	0	0	0	0	0	0	0	0	0	0	0	0	1	0	0	0	0	0	0	0	0	0	0	0	ENSG00000153446
ENSG00000153487	ING1	protein_coding	2	0	1	0	0	0	0	0	0	0	0	0	0	0	0	0	2	0	0	0	0	0	0	0	0	0	0	0	0	0	0	0	0	0	0	0	-
ENSG00000153707	PTPRD	protein_coding	7	0	1	0	0	0	0	0	0	0	0	0	0	0	0	0	7	0	0	0	0	0	0	0	0	0	0	0	0	0	0	0	0	0	0	0	-
ENSG00000153714	C9orf150	protein_coding	1	0	1	0	0	0	0	0	0	0	0	0	0	0	0	0	1	0	0	0	0	0	0	0	0	0	0	0	0	0	0	0	0	0	0	0	-
ENSG00000153814	JAZF1	protein_coding	1	0	1	0	0	0	0	0	0	0	0	0	0	0	0	0	1	0	0	0	0	0	0	0	0	0	0	0	0	0	0	0	0	0	0	0	-
ENSG00000153827	TRIP12	protein_coding	2	0	1	0	0	0	0	0	0	0	0	0	0	0	0	0	2	0	0	0	0	0	0	0	0	0	0	0	0	0	0	0	0	0	0	0	-
ENSG00000153922	CHD1	protein_coding	1	0	1	0	0	0	0	0	0	0	0	0	0	0	0	0	1	0	0	0	0	0	0	0	0	0	0	0	0	0	0	0	0	0	0	0	-
ENSG00000154001	PPP2R5E	protein_coding	2	0	1	0	0	0	0	0	0	0	0	0	0	0	0	0	2	0	0	0	0	0	0	0	0	0	0	0	0	0	0	0	0	0	0	0	-
ENSG00000154035	C17orf103	lincRNA	2	0	3	0	0	0	0	0	0	0	2	0	0	0	2	0	0	2	0	0	0	0	0	0	0	0	0	0	0	0	0	0	0	0	0	0	-
ENSG00000154127	UBASH3B	protein_coding	2	0	1	0	0	0	0	0	0	0	0	0	0	0	0	0	2	0	0	0	0	0	0	0	0	0	0	0	0	0	0	0	0	0	0	0	-
ENSG00000154217	PITPNC1	protein_coding	1	0	1	0	0	0	0	0	0	0	0	0	0	1	0	0	0	0	0	0	0	0	0	0	0	0	0	0	0	0	0	0	0	0	0	0	-
ENSG00000154237	LRRK1	protein_coding	4	0	1	0	0	0	0	0	0	0	0	0	0	0	0	0	4	0	0	0	0	0	0	0	0	0	0	0	0	0	0	0	0	0	0	0	-
ENSG00000154258	ABCA9	protein_coding	11	5	4	4	0	3	0	7	4	0	1	0	0	0	0	0	0	0	0	0	0	1	0	4	1	0	1	0	0	0	0	0	0	0	0	0	-
ENSG00000154262	ABCA6	protein_coding	4	0	5	0	0	1	1	1	2	0	2	0	0	0	0	0	0	0	0	0	0	0	0	0	0	0	0	0	0	0	0	0	0	0	0	0	-
ENSG00000154263	ABCA10	protein_coding	9	5	5	3	0	7	0	3	1	0	0	2	0	0	0	0	0	0	1	0	0	4	0	1	1	0	0	0	0	0	0	0	0	0	0	0	ENSG00000154263
ENSG00000154330	PGM5	protein_coding	1	0	1	0	0	0	1	0	0	0	0	0	0	0	0	0	0	0	0	0	0	0	0	0	0	0	0	0	0	0	0	0	0	0	0	0	-
ENSG00000154358	OBSCN	protein_coding	6	2	2	2	0	0	0	0	5	0	0	0	1	0	0	0	0	0	0	0	0	0	0	0	1	0	0	0	1	0	0	0	0	0	0	0	ENSG00000154358
ENSG00000154451	GBP5	protein_coding	1	0	1	0	0	0	1	0	0	0	0	0	0	0	0	0	0	0	0	0	0	0	0	0	0	0	0	0	0	0	0	0	0	0	0	0	-
ENSG00000154529	CNTNAP3B	protein_coding	1	1	1	1	0	1	0	0	0	0	0	0	0	0	0	0	0	0	0	0	0	1	0	0	0	0	0	0	0	0	0	0	0	0	0	0	ENSG00000154529
ENSG00000154640	BTG3	protein_coding	1	0	1	0	0	0	0	0	0	0	0	0	0	0	0	0	1	0	0	0	0	0	0	0	0	0	0	0	0	0	0	0	0	0	0	0	-
ENSG00000154743	TSEN2	protein_coding	4	3	2	2	0	0	0	0	0	0	0	0	0	1	0	0	0	3	0	0	0	0	0	0	0	0	0	0	0	1	0	0	0	2	0	0	ENSG00000154743
ENSG00000154864	FAM38B	protein_coding	1	0	1	0	0	0	0	0	0	0	0	0	0	0	0	0	1	0	0	0	0	0	0	0	0	0	0	0	0	0	0	0	0	0	0	0	-
ENSG00000154930	ACSS1	protein_coding	1	1	1	1	1	0	0	0	0	0	0	0	0	0	0	0	0	0	0	0	1	0	0	0	0	0	0	0	0	0	0	0	0	0	0	0	ENSG00000154930
ENSG00000155011	DKK2	protein_coding	3	1	1	1	0	0	0	0	0	0	0	0	0	0	0	0	3	0	0	0	0	0	0	0	0	0	0	0	0	0	0	0	1	0	0	0	ENSG00000155011
ENSG00000155099	TMEM55A	protein_coding	1	0	1	0	0	0	0	0	0	0	0	0	0	0	0	0	1	0	0	0	0	0	0	0	0	0	0	0	0	0	0	0	0	0	0	0	-
ENSG00000155111	CDK19	protein_coding	1	1	1	1	0	0	0	0	0	0	0	0	0	0	0	0	0	0	1	0	0	0	0	0	0	0	0	0	0	0	0	0	0	0	1	0	ENSG00000155111
ENSG00000155158	TTC39B	protein_coding	3	1	1	1	0	0	0	0	0	0	0	0	0	0	0	0	3	0	0	0	0	0	0	0	0	0	0	0	0	0	0	0	1	0	0	0	ENSG00000155158
ENSG00000155252	PI4K2A	protein_coding	1	0	1	0	0	0	0	0	0	0	0	0	0	0	0	0	1	0	0	0	0	0	0	0	0	0	0	0	0	0	0	0	0	0	0	0	-
ENSG00000155313	USP25	protein_coding	1	0	1	0	0	0	0	0	0	0	0	0	0	0	0	0	1	0	0	0	0	0	0	0	0	0	0	0	0	0	0	0	0	0	0	0	-
ENSG00000155495	MAGEC1	protein_coding	7	7	1	1	0	0	0	0	0	0	7	0	0	0	0	0	0	0	0	0	0	0	0	0	0	0	7	0	0	0	0	0	0	0	0	0	ENSG00000155495
ENSG00000155629	PIK3AP1	protein_coding	5	0	1	0	0	0	0	0	0	0	0	0	0	0	0	0	5	0	0	0	0	0	0	0	0	0	0	0	0	0	0	0	0	0	0	0	-
ENSG00000155657	TTN	protein_coding	6	4	3	3	0	0	0	0	0	0	1	3	6	0	0	0	0	0	0	0	0	0	0	0	0	0	1	3	4	0	0	0	0	0	0	0	ENSG00000155657
ENSG00000155792	DEPTOR	protein_coding	2	0	1	0	0	0	0	0	0	0	0	0	0	0	0	0	2	0	0	0	0	0	0	0	0	0	0	0	0	0	0	0	0	0	0	0	-
ENSG00000155816	FMN2	protein_coding	1	0	1	0	0	0	0	0	0	1	0	0	0	0	0	0	0	0	0	0	0	0	0	0	0	0	0	0	0	0	0	0	0	0	0	0	-
ENSG00000155849	ELMO1	protein_coding	1	0	1	0	0	0	0	0	0	0	0	0	0	0	0	0	1	0	0	0	0	0	0	0	0	0	0	0	0	0	0	0	0	0	0	0	-
ENSG00000155868	MED7	protein_coding	3	0	1	0	0	0	0	0	0	0	0	0	0	0	0	0	3	0	0	0	0	0	0	0	0	0	0	0	0	0	0	0	0	0	0	0	-
ENSG00000156052	GNAQ	protein_coding	1	0	1	0	0	0	0	0	0	0	0	0	0	0	0	0	1	0	0	0	0	0	0	0	0	0	0	0	0	0	0	0	0	0	0	0	-
ENSG00000156096	UGT2B4	protein_coding	1	1	1	1	0	0	0	0	0	0	0	0	0	0	0	0	1	0	0	0	0	0	0	0	0	0	0	0	0	0	0	0	1	0	0	0	ENSG00000156096
ENSG00000156113	KCNMA1	protein_coding	3	1	8	7	0	1	2	0	3	1	3	0	0	1	0	0	3	0	2	0	0	1	1	0	1	1	1	0	0	1	0	0	1	0	0	0	ENSG00000156113
ENSG00000156298	TSPAN7	protein_coding	2	0	1	0	0	0	0	0	0	0	0	0	0	0	0	0	2	0	0	0	0	0	0	0	0	0	0	0	0	0	0	0	0	0	0	0	-
ENSG00000156531	PHF6	protein_coding	1	0	1	0	0	0	0	0	0	0	0	0	0	0	0	0	1	0	0	0	0	0	0	0	0	0	0	0	0	0	0	0	0	0	0	0	-
ENSG00000156886	ITGAD	protein_coding	3	2	2	2	0	2	0	1	0	0	0	0	0	0	0	0	0	0	0	0	0	1	0	1	0	0	0	0	0	0	0	0	0	0	0	0	ENSG00000156886
ENSG00000156931	VPS8	protein_coding	1	1	2	2	1	0	0	0	0	0	0	0	0	0	0	0	1	0	0	0	1	0	0	0	0	0	0	0	0	0	0	0	1	0	0	0	ENSG00000156931
ENSG00000156970	BUB1B	protein_coding	2	2	1	1	0	0	0	0	0	0	0	0	0	0	0	0	0	0	2	0	0	0	0	0	0	0	0	0	0	0	0	0	0	0	2	0	ENSG00000156970
ENSG00000156983	BRPF1	protein_coding	1	0	1	0	0	0	0	0	0	0	0	0	0	0	0	0	1	0	0	0	0	0	0	0	0	0	0	0	0	0	0	0	0	0	0	0	-
ENSG00000157021	FAM92A1P1	pseudogene	6	0	8	0	0	3	6	4	5	3	4	0	0	3	3	0	0	0	0	0	0	0	0	0	0	0	0	0	0	0	0	0	0	0	0	0	-
ENSG00000157106	SMG1	protein_coding	7	0	1	0	0	0	0	0	0	0	0	0	0	0	0	0	7	0	0	0	0	0	0	0	0	0	0	0	0	0	0	0	0	0	0	0	-
ENSG00000157107	FCHO2	protein_coding	1	0	1	0	0	0	0	0	0	0	0	0	0	0	0	0	1	0	0	0	0	0	0	0	0	0	0	0	0	0	0	0	0	0	0	0	-
ENSG00000157227	MMP14	protein_coding	1	0	1	0	0	0	0	0	0	0	0	0	0	0	0	0	1	0	0	0	0	0	0	0	0	0	0	0	0	0	0	0	0	0	0	0	-
ENSG00000157399	ARSE	protein_coding	1	0	1	0	0	0	0	0	0	0	0	0	0	0	0	0	1	0	0	0	0	0	0	0	0	0	0	0	0	0	0	0	0	0	0	0	-
ENSG00000157483	MYO1E	protein_coding	2	0	1	0	0	0	0	0	0	0	0	0	0	0	0	0	2	0	0	0	0	0	0	0	0	0	0	0	0	0	0	0	0	0	0	0	-
ENSG00000157540	DYRK1A	protein_coding	1	0	1	0	0	0	0	0	0	0	0	0	0	0	0	0	1	0	0	0	0	0	0	0	0	0	0	0	0	0	0	0	0	0	0	0	-
ENSG00000157554	ERG	protein_coding	9	1	1	1	0	0	0	0	0	0	0	0	0	0	0	0	9	0	0	0	0	0	0	0	0	0	0	0	0	0	0	0	1	0	0	0	ENSG00000157554
ENSG00000157593	SLC35B2	protein_coding	1	1	1	1	0	0	0	0	0	0	0	0	0	0	0	0	0	0	1	0	0	0	0	0	0	0	0	0	0	0	0	0	0	0	1	0	-
ENSG00000157613	CREB3L1	protein_coding	4	0	1	0	0	0	0	0	0	0	0	0	0	0	0	0	4	0	0	0	0	0	0	0	0	0	0	0	0	0	0	0	0	0	0	0	-
ENSG00000157741	UBN2	protein_coding	2	0	1	0	0	0	0	0	0	0	0	0	0	0	0	0	2	0	0	0	0	0	0	0	0	0	0	0	0	0	0	0	0	0	0	0	-
ENSG00000157766	ACAN	protein_coding	2	2	3	3	0	1	0	0	1	1	0	0	0	0	0	0	0	0	0	0	0	1	0	0	1	1	0	0	0	0	0	0	0	0	0	0	ENSG00000157766
ENSG00000157827	FMNL2	protein_coding	12	0	1	0	0	0	0	0	0	0	0	0	0	0	0	0	12	0	0	0	0	0	0	0	0	0	0	0	0	0	0	0	0	0	0	0	-
ENSG00000157828	RPS4Y2	protein_coding	5	0	15	0	2	3	2	5	4	3	4	2	5	3	4	0	4	5	2	1	0	0	0	0	0	0	0	0	0	0	0	0	0	0	0	0	-
ENSG00000157965	SSX8	pseudogene	6	0	1	0	6	0	0	0	0	0	0	0	0	0	0	0	0	0	0	0	0	0	0	0	0	0	0	0	0	0	0	0	0	0	0	0	-
ENSG00000158122	C9orf21	protein_coding	1	0	1	0	0	0	0	0	0	0	0	0	0	0	0	0	1	0	0	0	0	0	0	0	0	0	0	0	0	0	0	0	0	0	0	0	-
ENSG00000158296	SLC13A3	protein_coding	2	2	2	2	0	0	0	0	0	0	0	0	0	1	0	0	0	0	1	0	0	0	0	0	0	0	0	0	0	1	0	0	0	0	1	0	ENSG00000158296
ENSG00000158427	TMSB15B	processed_transcript	1	0	2	0	0	0	0	0	0	1	0	0	0	0	0	0	1	0	0	0	0	0	0	0	0	0	0	0	0	0	0	0	0	0	0	0	-
ENSG00000158467	AHCYL2	protein_coding	2	0	1	0	0	0	0	0	0	0	0	0	0	0	0	0	2	0	0	0	0	0	0	0	0	0	0	0	0	0	0	0	0	0	0	0	-
ENSG00000158477	CD1A	protein_coding	1	1	1	1	0	0	0	1	0	0	0	0	0	0	0	0	0	0	0	0	0	0	0	1	0	0	0	0	0	0	0	0	0	0	0	0	-
ENSG00000158636	C11orf30	protein_coding	3	0	2	0	0	0	0	0	0	0	0	0	0	0	0	0	2	0	1	0	0	0	0	0	0	0	0	0	0	0	0	0	0	0	0	0	-
ENSG00000158793	NIT1	protein_coding	1	0	1	0	0	0	0	0	0	0	0	0	0	0	0	0	0	0	1	0	0	0	0	0	0	0	0	0	0	0	0	0	0	0	0	0	-
ENSG00000158850	B4GALT3	protein_coding	1	1	1	1	0	0	0	0	0	0	0	0	0	0	0	0	0	0	1	0	0	0	0	0	0	0	0	0	0	0	0	0	0	0	1	0	ENSG00000158850
ENSG00000158882	TOMM40L	protein_coding	1	0	1	0	0	0	0	0	0	0	0	0	0	0	0	0	1	0	0	0	0	0	0	0	0	0	0	0	0	0	0	0	0	0	0	0	-
ENSG00000158966	CACHD1	protein_coding	5	0	1	0	0	0	0	0	0	0	0	0	0	0	0	0	5	0	0	0	0	0	0	0	0	0	0	0	0	0	0	0	0	0	0	0	-
ENSG00000158987	RAPGEF6	protein_coding	1	0	1	0	0	0	0	0	0	0	0	0	0	0	0	0	1	0	0	0	0	0	0	0	0	0	0	0	0	0	0	0	0	0	0	0	-
ENSG00000159131	GART	protein_coding	1	1	2	2	0	1	0	0	0	0	0	0	0	0	0	0	0	1	0	0	0	1	0	0	0	0	0	0	0	0	0	0	0	1	0	0	ENSG00000159131
ENSG00000159140	SON	protein_coding	1	0	1	0	0	0	0	0	0	0	0	0	0	0	0	0	1	0	0	0	0	0	0	0	0	0	0	0	0	0	0	0	0	0	0	0	-
ENSG00000159164	SV2A	protein_coding	1	0	1	0	0	0	0	0	0	0	1	0	0	0	0	0	0	0	0	0	0	0	0	0	0	0	0	0	0	0	0	0	0	0	0	0	-
ENSG00000159186	AC007383.6	pseudogene	19	0	16	0	17	17	19	19	17	17	18	9	15	3	11	13	18	17	17	10	0	0	0	0	0	0	0	0	0	0	0	0	0	0	0	0	-
ENSG00000159251	ACTC1	protein_coding	1	0	1	0	0	0	0	0	0	0	1	0	0	0	0	0	0	0	0	0	0	0	0	0	0	0	0	0	0	0	0	0	0	0	0	0	-
ENSG00000159256	MORC3	protein_coding	1	1	1	1	0	0	0	0	0	0	0	0	0	0	0	0	1	0	0	0	0	0	0	0	0	0	0	0	0	0	0	0	1	0	0	0	-
ENSG00000159398	CES5A	protein_coding	3	3	2	2	0	0	0	0	0	0	0	0	0	2	0	0	1	0	0	0	0	0	0	0	0	0	0	0	0	2	0	0	1	0	0	0	ENSG00000159398
ENSG00000159433	STARD9	protein_coding	1	1	1	1	0	0	0	0	0	0	0	0	0	0	0	0	0	0	1	0	0	0	0	0	0	0	0	0	0	0	0	0	0	0	1	0	-
ENSG00000159450	TCHH	protein_coding	4	4	2	2	0	0	0	0	0	3	0	0	0	0	0	0	1	0	0	0	0	0	0	0	0	3	0	0	0	0	0	0	1	0	0	0	-
ENSG00000159593	NAE1	protein_coding	1	0	1	0	0	0	0	0	0	0	0	0	1	0	0	0	0	0	0	0	0	0	0	0	0	0	0	0	0	0	0	0	0	0	0	0	-
ENSG00000159692	CTBP1	protein_coding	4	4	3	3	1	0	0	0	0	0	0	0	0	0	0	3	1	0	0	0	1	0	0	0	0	0	0	0	0	0	0	3	1	0	0	0	-
ENSG00000159712	RP11-498P14.2	processed_transcript	10	0	8	0	0	0	1	0	0	2	1	3	3	0	5	0	4	3	0	0	0	0	0	0	0	0	0	0	0	0	0	0	0	0	0	0	-
ENSG00000159885	ZNF222	protein_coding	1	0	1	0	0	0	0	0	0	0	0	0	0	0	0	0	1	0	0	0	0	0	0	0	0	0	0	0	0	0	0	0	0	0	0	0	-
ENSG00000159899	NPR2	protein_coding	1	0	1	0	0	0	0	0	0	0	0	0	0	0	0	0	1	0	0	0	0	0	0	0	0	0	0	0	0	0	0	0	0	0	0	0	-
ENSG00000159915	ZNF233	protein_coding	4	1	5	1	0	1	0	0	1	1	1	0	0	0	3	0	0	0	0	0	0	0	0	0	0	0	0	0	0	0	1	0	0	0	0	0	ENSG00000159915
ENSG00000159917	ZNF235	protein_coding	2	2	2	2	0	0	0	0	0	0	0	1	1	0	0	0	0	0	0	0	0	0	0	0	0	0	0	1	1	0	0	0	0	0	0	0	ENSG00000159917
ENSG00000160072	ATAD3B	protein_coding	1	1	2	2	0	0	0	0	1	0	0	0	0	0	0	0	0	1	0	0	0	0	0	0	1	0	0	0	0	0	0	0	0	1	0	0	ENSG00000160072
ENSG00000160179	ABCG1	protein_coding	3	0	1	0	0	0	0	0	0	0	0	0	0	0	0	0	3	0	0	0	0	0	0	0	0	0	0	0	0	0	0	0	0	0	0	0	-
ENSG00000160211	G6PD	protein_coding	1	1	1	1	0	0	0	0	0	0	0	0	0	0	0	0	0	0	1	0	0	0	0	0	0	0	0	0	0	0	0	0	0	0	1	0	ENSG00000160211
ENSG00000160229	ZNF66P	processed_transcript	10	0	6	0	3	0	0	2	0	5	5	0	0	0	0	1	1	0	0	0	0	0	0	0	0	0	0	0	0	0	0	0	0	0	0	0	-
ENSG00000160310	PRMT2	protein_coding	2	1	1	1	2	0	0	0	0	0	0	0	0	0	0	0	0	0	0	0	1	0	0	0	0	0	0	0	0	0	0	0	0	0	0	0	ENSG00000160310
ENSG00000160321	ZNF208	protein_coding	2	1	1	1	2	0	0	0	0	0	0	0	0	0	0	0	0	0	0	0	1	0	0	0	0	0	0	0	0	0	0	0	0	0	0	0	ENSG00000160321
ENSG00000160336	ZNF761	processed_transcript	8	0	11	0	0	3	0	2	4	3	5	2	3	0	3	0	4	1	3	0	0	0	0	0	0	0	0	0	0	0	0	0	0	0	0	0	-
ENSG00000160352	ZNF714	protein_coding	4	4	3	3	0	0	0	0	0	0	4	0	0	0	0	0	0	1	1	0	0	0	0	0	0	0	4	0	0	0	0	0	0	1	1	0	ENSG00000160352
ENSG00000160469	BRSK1	protein_coding	1	0	1	0	0	0	0	0	0	0	0	0	0	0	0	0	1	0	0	0	0	0	0	0	0	0	0	0	0	0	0	0	0	0	0	0	-
ENSG00000160551	TAOK1	protein_coding	5	0	1	0	0	0	0	0	0	0	0	0	0	0	0	0	5	0	0	0	0	0	0	0	0	0	0	0	0	0	0	0	0	0	0	0	-
ENSG00000160584	SIK3	protein_coding	2	1	1	1	0	0	0	0	0	0	0	0	0	0	0	0	2	0	0	0	0	0	0	0	0	0	0	0	0	0	0	0	1	0	0	0	ENSG00000160584
ENSG00000160691	SHC1	protein_coding	2	1	3	2	0	0	1	0	1	0	0	0	1	0	0	0	0	0	0	0	0	0	1	0	0	0	0	0	1	0	0	0	0	0	0	0	ENSG00000160691
ENSG00000160741	CRTC2	protein_coding	1	0	1	0	0	0	0	0	0	0	0	0	0	0	0	0	1	0	0	0	0	0	0	0	0	0	0	0	0	0	0	0	0	0	0	0	-
ENSG00000160796	NBEAL2	protein_coding	1	1	1	1	0	0	0	1	0	0	0	0	0	0	0	0	0	0	0	0	0	0	0	1	0	0	0	0	0	0	0	0	0	0	0	0	-
ENSG00000160844	GATS	protein_coding	1	0	1	0	0	0	0	0	0	0	0	0	0	0	0	0	0	1	0	0	0	0	0	0	0	0	0	0	0	0	0	0	0	0	0	0	-
ENSG00000160868	CYP3A4	protein_coding	4	3	1	1	0	0	0	0	4	0	0	0	0	0	0	0	0	0	0	0	0	0	0	0	3	0	0	0	0	0	0	0	0	0	0	0	-
ENSG00000161638	ITGA5	protein_coding	1	1	1	1	0	0	0	0	0	0	0	0	0	0	0	0	1	0	0	0	0	0	0	0	0	0	0	0	0	0	0	0	1	0	0	0	-
ENSG00000161642	ZNF385A	protein_coding	1	0	1	0	0	0	0	0	0	0	0	0	0	0	0	0	1	0	0	0	0	0	0	0	0	0	0	0	0	0	0	0	0	0	0	0	-
ENSG00000161791	FMNL3	protein_coding	1	0	1	0	0	0	0	0	0	0	0	0	0	0	0	0	1	0	0	0	0	0	0	0	0	0	0	0	0	0	0	0	0	0	0	0	-
ENSG00000161813	LARP4	protein_coding	2	0	1	0	0	0	0	0	0	0	0	0	0	0	0	0	2	0	0	0	0	0	0	0	0	0	0	0	0	0	0	0	0	0	0	0	-
ENSG00000161944	ASGR2	protein_coding	1	0	1	0	0	0	0	0	0	0	0	0	0	1	0	0	0	0	0	0	0	0	0	0	0	0	0	0	0	0	0	0	0	0	0	0	-
ENSG00000162105	SHANK2	protein_coding	1	1	1	1	0	0	0	0	0	0	0	0	1	0	0	0	0	0	0	0	0	0	0	0	0	0	0	0	1	0	0	0	0	0	0	0	ENSG00000162105
ENSG00000162129	CLPB	protein_coding	2	2	1	1	0	0	0	0	0	0	0	0	0	0	0	0	2	0	0	0	0	0	0	0	0	0	0	0	0	0	0	0	2	0	0	0	ENSG00000162129
ENSG00000162290	DCP1A	lincRNA	1	0	1	0	1	0	0	0	0	0	0	0	0	0	0	0	0	0	0	0	0	0	0	0	0	0	0	0	0	0	0	0	0	0	0	0	-
ENSG00000162337	LRP5	protein_coding	2	1	3	2	0	0	0	0	0	0	1	0	0	0	0	0	2	0	1	0	0	0	0	0	0	0	1	0	0	0	0	0	1	0	0	0	-
ENSG00000162407	PPAP2B	protein_coding	3	1	1	1	0	0	0	0	0	0	0	0	0	0	0	0	3	0	0	0	0	0	0	0	0	0	0	0	0	0	0	0	1	0	0	0	-
ENSG00000162434	JAK1	protein_coding	13	1	1	1	0	0	0	0	0	0	0	0	0	0	0	0	13	0	0	0	0	0	0	0	0	0	0	0	0	0	0	0	1	0	0	0	ENSG00000162434
ENSG00000162496	DHRS3	protein_coding	2	0	2	0	0	0	0	0	0	0	0	0	0	0	0	0	1	1	0	0	0	0	0	0	0	0	0	0	0	0	0	0	0	0	0	0	-
ENSG00000162614	NEXN	protein_coding	1	1	1	1	0	0	0	0	0	0	0	0	0	0	0	0	1	0	0	0	0	0	0	0	0	0	0	0	0	0	0	0	1	0	0	0	-
ENSG00000162645	GBP2	protein_coding	1	0	2	0	0	0	0	1	1	0	0	0	0	0	0	0	0	0	0	0	0	0	0	0	0	0	0	0	0	0	0	0	0	0	0	0	-
ENSG00000162669	HFM1	protein_coding	3	3	3	3	1	0	0	0	0	1	0	0	2	0	0	0	0	0	0	0	1	0	0	0	0	1	0	0	2	0	0	0	0	0	0	0	ENSG00000162669
ENSG00000162695	SLC30A7	protein_coding	1	0	1	0	0	0	0	0	0	0	0	0	0	0	0	0	1	0	0	0	0	0	0	0	0	0	0	0	0	0	0	0	0	0	0	0	-
ENSG00000162699	DNAJA1P5	pseudogene	1	0	2	0	0	0	0	0	0	0	0	0	0	0	1	0	0	0	1	0	0	0	0	0	0	0	0	0	0	0	0	0	0	0	0	0	-
ENSG00000162702	ZNF281	protein_coding	4	0	1	0	0	0	0	0	0	0	0	0	0	0	0	0	4	0	0	0	0	0	0	0	0	0	0	0	0	0	0	0	0	0	0	0	-
ENSG00000162733	DDR2	protein_coding	1	0	2	0	0	1	0	0	1	0	0	0	0	0	0	0	0	0	0	0	0	0	0	0	0	0	0	0	0	0	0	0	0	0	0	0	-
ENSG00000162745	OLFML2B	protein_coding	1	1	1	1	0	0	0	0	0	0	0	0	0	0	0	0	1	0	0	0	0	0	0	0	0	0	0	0	0	0	0	0	1	0	0	0	ENSG00000162745
ENSG00000162747	FCGR3B	protein_coding	1	1	1	1	0	0	0	0	0	0	1	0	0	0	0	0	0	0	0	0	0	0	0	0	0	0	1	0	0	0	0	0	0	0	0	0	ENSG00000162747
ENSG00000162840	MT1P2	pseudogene	2	0	13	0	2	2	2	2	2	2	2	2	2	0	2	2	2	0	2	0	0	0	0	0	0	0	0	0	0	0	0	0	0	0	0	0	-
ENSG00000162873	KLHDC8A	protein_coding	1	0	1	0	0	0	0	0	0	0	0	0	0	0	0	0	1	0	0	0	0	0	0	0	0	0	0	0	0	0	0	0	0	0	0	0	-
ENSG00000162878	PKDCC	protein_coding	2	0	1	0	0	0	0	0	0	0	0	0	0	0	0	0	2	0	0	0	0	0	0	0	0	0	0	0	0	0	0	0	0	0	0	0	-
ENSG00000163016	ALMS1P	processed_transcript	6	0	7	0	1	0	0	0	3	0	2	0	1	0	1	0	2	1	0	0	0	0	0	0	0	0	0	0	0	0	0	0	0	0	0	0	-
ENSG00000163017	ACTG2	protein_coding	2	1	3	2	0	0	0	0	0	0	1	0	0	0	0	0	1	1	0	0	0	0	0	0	0	0	1	0	0	0	0	0	0	1	0	0	ENSG00000163017
ENSG00000163040	CCDC74A	protein_coding	1	0	1	0	0	0	0	0	0	0	0	0	0	0	0	0	1	0	0	0	0	0	0	0	0	0	0	0	0	0	0	0	0	0	0	0	-
ENSG00000163131	CTSS	protein_coding	1	1	1	1	0	1	0	0	0	0	0	0	0	0	0	0	0	0	0	0	0	1	0	0	0	0	0	0	0	0	0	0	0	0	0	0	ENSG00000163131
ENSG00000163138	PACRGL	protein_coding	1	0	2	0	0	0	0	0	0	1	1	0	0	0	0	0	0	0	0	0	0	0	0	0	0	0	0	0	0	0	0	0	0	0	0	0	-
ENSG00000163161	ERCC3	protein_coding	2	2	2	2	1	0	0	0	0	0	0	0	0	0	0	0	0	0	1	0	1	0	0	0	0	0	0	0	0	0	0	0	0	0	1	0	ENSG00000163161
ENSG00000163219	ARHGAP25	protein_coding	2	2	2	2	0	2	0	2	0	0	0	0	0	0	0	0	0	0	0	0	0	2	0	2	0	0	0	0	0	0	0	0	0	0	0	0	ENSG00000163219
ENSG00000163386	NBPF10	protein_coding	1	1	2	2	0	0	1	0	0	0	0	0	1	0	0	0	0	0	0	0	0	0	1	0	0	0	0	0	1	0	0	0	0	0	0	0	ENSG00000163386
ENSG00000163395	IGFN1	protein_coding	5	3	4	4	0	0	0	0	4	2	0	0	2	0	4	0	0	0	0	0	0	0	0	0	3	1	0	0	1	0	2	0	0	0	0	0	-
ENSG00000163412	EIF4E3	protein_coding	2	0	1	0	0	0	0	0	0	0	0	0	0	0	0	0	2	0	0	0	0	0	0	0	0	0	0	0	0	0	0	0	0	0	0	0	-
ENSG00000163431	LMOD1	protein_coding	1	0	1	0	0	0	0	0	0	0	1	0	0	0	0	0	0	0	0	0	0	0	0	0	0	0	0	0	0	0	0	0	0	0	0	0	-
ENSG00000163466	ARPC2	protein_coding	1	0	2	0	0	0	0	0	0	0	0	0	0	0	0	0	1	1	0	0	0	0	0	0	0	0	0	0	0	0	0	0	0	0	0	0	-
ENSG00000163486	SRGAP2	protein_coding	1	1	1	1	0	0	0	0	0	0	0	0	0	0	0	0	1	0	0	0	0	0	0	0	0	0	0	0	0	0	0	0	1	0	0	0	ENSG00000163486
ENSG00000163513	TGFBR2	protein_coding	3	1	1	1	0	0	0	0	0	0	0	0	0	0	0	0	3	0	0	0	0	0	0	0	0	0	0	0	0	0	0	0	1	0	0	0	-
ENSG00000163558	PRKCI	protein_coding	1	0	1	0	0	0	0	0	0	0	0	0	0	0	0	0	1	0	0	0	0	0	0	0	0	0	0	0	0	0	0	0	0	0	0	0	-
ENSG00000163564	PYHIN1	protein_coding	1	1	1	1	0	1	0	0	0	0	0	0	0	0	0	0	0	0	0	0	0	1	0	0	0	0	0	0	0	0	0	0	0	0	0	0	-
ENSG00000163605	PPP4R2	protein_coding	3	0	1	0	0	0	0	0	0	0	0	0	0	0	0	0	3	0	0	0	0	0	0	0	0	0	0	0	0	0	0	0	0	0	0	0	-
ENSG00000163618	CADPS	protein_coding	1	1	7	7	1	0	1	0	1	1	0	1	0	0	0	0	1	1	0	0	1	0	1	0	1	1	0	1	0	0	0	0	1	1	0	0	ENSG00000163618
ENSG00000163637	PRICKLE2	protein_coding	2	0	1	0	0	0	0	0	0	0	0	0	0	0	0	0	2	0	0	0	0	0	0	0	0	0	0	0	0	0	0	0	0	0	0	0	-
ENSG00000163655	GMPS	protein_coding	1	0	1	0	0	0	0	0	0	0	0	0	0	0	0	0	1	0	0	0	0	0	0	0	0	0	0	0	0	0	0	0	0	0	0	0	-
ENSG00000163681	SLMAP	protein_coding	2	0	1	0	0	0	0	0	0	0	0	0	0	0	0	0	2	0	0	0	0	0	0	0	0	0	0	0	0	0	0	0	0	0	0	0	-
ENSG00000163697	APBB2	protein_coding	1	0	1	0	0	1	0	0	0	0	0	0	0	0	0	0	0	0	0	0	0	0	0	0	0	0	0	0	0	0	0	0	0	0	0	0	-
ENSG00000163704	PRRT3	protein_coding	1	1	1	1	0	0	0	0	0	0	0	0	0	0	0	0	0	0	1	0	0	0	0	0	0	0	0	0	0	0	0	0	0	0	1	0	ENSG00000163704
ENSG00000163728	TTC14	protein_coding	1	1	1	1	1	0	0	0	0	0	0	0	0	0	0	0	0	0	0	0	1	0	0	0	0	0	0	0	0	0	0	0	0	0	0	0	-
ENSG00000163798	SLC4A1AP	protein_coding	1	1	1	1	0	0	0	0	0	0	0	0	0	0	0	0	0	0	1	0	0	0	0	0	0	0	0	0	0	0	0	0	0	0	1	0	ENSG00000163798
ENSG00000163820	FYCO1	protein_coding	1	1	1	1	0	0	0	0	0	0	0	0	0	1	0	0	0	0	0	0	0	0	0	0	0	0	0	0	0	1	0	0	0	0	0	0	-
ENSG00000163840	DTX3L	protein_coding	1	0	1	0	0	0	0	0	0	0	0	0	0	1	0	0	0	0	0	0	0	0	0	0	0	0	0	0	0	0	0	0	0	0	0	0	-
ENSG00000163909	HEYL	protein_coding	2	0	1	0	0	0	0	0	0	0	0	0	0	0	0	0	2	0	0	0	0	0	0	0	0	0	0	0	0	0	0	0	0	0	0	0	-
ENSG00000163947	ARHGEF3	protein_coding	1	0	1	0	0	0	0	0	0	0	0	0	0	0	0	0	1	0	0	0	0	0	0	0	0	0	0	0	0	0	0	0	0	0	0	0	-
ENSG00000164070	HSPA4L	protein_coding	1	0	1	0	0	0	0	0	0	0	0	0	0	0	0	0	1	0	0	0	0	0	0	0	0	0	0	0	0	0	0	0	0	0	0	0	-
ENSG00000164077	MON1A	protein_coding	1	0	1	0	0	0	0	0	0	0	0	0	0	0	0	0	0	0	1	0	0	0	0	0	0	0	0	0	0	0	0	0	0	0	0	0	-
ENSG00000164080	RAD54L2	protein_coding	1	0	1	0	0	0	0	0	0	0	0	0	0	0	0	0	1	0	0	0	0	0	0	0	0	0	0	0	0	0	0	0	0	0	0	0	-
ENSG00000164091	WDR82	protein_coding	1	0	1	0	0	0	0	0	0	0	0	0	0	0	0	0	1	0	0	0	0	0	0	0	0	0	0	0	0	0	0	0	0	0	0	0	-
ENSG00000164134	NAA15	protein_coding	1	0	1	0	0	0	0	0	0	0	0	0	0	0	0	0	1	0	0	0	0	0	0	0	0	0	0	0	0	0	0	0	0	0	0	0	-
ENSG00000164163	ABCE1	protein_coding	2	0	1	0	0	0	0	0	0	0	0	0	0	0	0	0	2	0	0	0	0	0	0	0	0	0	0	0	0	0	0	0	0	0	0	0	-
ENSG00000164190	NIPBL	protein_coding	10	1	2	1	0	0	0	0	0	0	0	0	0	0	0	0	10	1	0	0	0	0	0	0	0	0	0	0	0	0	0	0	1	0	0	0	-
ENSG00000164308	ERAP2	protein_coding	2	2	3	3	0	0	0	1	2	0	0	0	0	0	0	0	1	0	0	0	0	0	0	1	2	0	0	0	0	0	0	0	1	0	0	0	-
ENSG00000164330	EBF1	protein_coding	2	1	7	7	2	2	0	2	2	2	0	0	0	2	2	0	0	0	0	0	1	1	0	1	1	1	0	0	0	1	1	0	0	0	0	0	ENSG00000164330
ENSG00000164403	SHROOM1	protein_coding	1	1	1	1	0	0	0	0	0	0	0	0	0	1	0	0	0	0	0	0	0	0	0	0	0	0	0	0	0	1	0	0	0	0	0	0	ENSG00000164403
ENSG00000164418	GRIK2	protein_coding	1	1	1	1	0	0	0	0	0	0	1	0	0	0	0	0	0	0	0	0	0	0	0	0	0	0	1	0	0	0	0	0	0	0	0	0	-
ENSG00000164587	RPS14	protein_coding	2	0	1	0	0	0	2	0	0	0	0	0	0	0	0	0	0	0	0	0	0	0	0	0	0	0	0	0	0	0	0	0	0	0	0	0	-
ENSG00000164683	HEY1	protein_coding	8	0	1	0	0	0	0	0	0	0	0	0	0	0	0	0	8	0	0	0	0	0	0	0	0	0	0	0	0	0	0	0	0	0	0	0	-
ENSG00000164740	SEPT7P5	pseudogene	1	0	1	0	0	0	0	0	0	0	0	0	0	0	0	0	1	0	0	0	0	0	0	0	0	0	0	0	0	0	0	0	0	0	0	0	-
ENSG00000164855	TMEM184A	protein_coding	1	1	1	1	0	0	0	0	0	1	0	0	0	0	0	0	0	0	0	0	0	0	0	0	0	1	0	0	0	0	0	0	0	0	0	0	-
ENSG00000164951	PDP1	protein_coding	6	0	1	0	0	0	0	0	0	0	0	0	0	0	0	0	6	0	0	0	0	0	0	0	0	0	0	0	0	0	0	0	0	0	0	0	-
ENSG00000164970	C9orf25	protein_coding	1	0	1	0	0	0	0	0	0	0	0	0	0	0	0	0	1	0	0	0	0	0	0	0	0	0	0	0	0	0	0	0	0	0	0	0	-
ENSG00000164983	TMEM65	protein_coding	1	1	1	1	0	0	0	0	0	0	0	0	0	0	0	0	1	0	0	0	0	0	0	0	0	0	0	0	0	0	0	0	1	0	0	0	-
ENSG00000165029	ABCA1	protein_coding	6	0	1	0	0	0	0	0	0	0	0	0	0	0	0	0	6	0	0	0	0	0	0	0	0	0	0	0	0	0	0	0	0	0	0	0	-
ENSG00000165059	PRKACG	protein_coding	2	1	1	1	0	0	0	0	0	0	0	0	0	0	0	0	2	0	0	0	0	0	0	0	0	0	0	0	0	0	0	0	1	0	0	0	ENSG00000165059
ENSG00000165084	C8orf34	protein_coding	1	1	1	1	0	0	0	0	0	0	0	0	0	0	0	0	1	0	0	0	0	0	0	0	0	0	0	0	0	0	0	0	1	0	0	0	ENSG00000165084
ENSG00000165115	KIF27	protein_coding	1	1	2	2	0	0	0	1	0	0	0	0	0	0	1	0	0	0	0	0	0	0	0	1	0	0	0	0	0	0	1	0	0	0	0	0	ENSG00000165115
ENSG00000165156	ZHX1	protein_coding	1	1	1	1	0	0	0	0	0	0	0	0	0	0	0	0	0	0	1	0	0	0	0	0	0	0	0	0	0	0	0	0	0	0	1	0	ENSG00000165156
ENSG00000165233	C9orf89	protein_coding	1	1	1	1	0	0	0	0	0	0	0	0	0	0	0	0	0	0	1	0	0	0	0	0	0	0	0	0	0	0	0	0	0	0	1	0	ENSG00000165233
ENSG00000165240	ATP7A	protein_coding	3	0	1	0	0	0	0	0	0	0	0	0	0	0	0	0	3	0	0	0	0	0	0	0	0	0	0	0	0	0	0	0	0	0	0	0	-
ENSG00000165280	VCP	protein_coding	1	1	1	1	0	0	0	0	1	0	0	0	0	0	0	0	0	0	0	0	0	0	0	0	1	0	0	0	0	0	0	0	0	0	0	0	-
ENSG00000165359	DDX26B	protein_coding	4	1	1	1	0	0	0	0	0	0	0	0	0	0	0	0	4	0	0	0	0	0	0	0	0	0	0	0	0	0	0	0	1	0	0	0	-
ENSG00000165434	PGM2L1	protein_coding	3	0	1	0	0	0	0	0	0	0	0	0	0	0	0	0	3	0	0	0	0	0	0	0	0	0	0	0	0	0	0	0	0	0	0	0	-
ENSG00000165480	SKA3	protein_coding	1	1	1	1	0	0	0	0	0	0	0	0	0	0	0	0	0	0	1	0	0	0	0	0	0	0	0	0	0	0	0	0	0	0	1	0	-
ENSG00000165494	PCF11	protein_coding	5	0	1	0	0	0	0	0	0	0	0	0	0	0	0	0	5	0	0	0	0	0	0	0	0	0	0	0	0	0	0	0	0	0	0	0	-
ENSG00000165525	NEMF	protein_coding	1	1	2	2	0	1	0	0	0	1	0	0	0	0	0	0	0	0	0	0	0	1	0	0	0	1	0	0	0	0	0	0	0	0	0	0	ENSG00000165525
ENSG00000165633	VSTM4	protein_coding	2	0	1	0	0	0	0	0	0	0	0	0	0	0	0	0	2	0	0	0	0	0	0	0	0	0	0	0	0	0	0	0	0	0	0	0	-
ENSG00000165671	NSD1	protein_coding	2	1	1	1	0	0	0	0	0	0	0	0	0	0	0	0	2	0	0	0	0	0	0	0	0	0	0	0	0	0	0	0	1	0	0	0	ENSG00000165671
ENSG00000165733	BMS1	protein_coding	1	1	3	3	0	0	0	0	1	0	0	1	1	0	0	0	0	0	0	0	0	0	0	0	1	0	0	1	1	0	0	0	0	0	0	0	-
ENSG00000165806	CASP7	protein_coding	1	1	1	1	0	0	0	0	0	0	0	0	0	0	0	0	0	0	1	0	0	0	0	0	0	0	0	0	0	0	0	0	0	0	1	0	ENSG00000165806
ENSG00000165959	CLMN	protein_coding	1	0	1	0	0	0	1	0	0	0	0	0	0	0	0	0	0	0	0	0	0	0	0	0	0	0	0	0	0	0	0	0	0	0	0	0	-
ENSG00000166068	SPRED1	protein_coding	4	0	1	0	0	0	0	0	0	0	0	0	0	0	0	0	4	0	0	0	0	0	0	0	0	0	0	0	0	0	0	0	0	0	0	0	-
ENSG00000166147	FBN1	protein_coding	12	2	1	1	0	0	0	0	0	0	0	0	0	0	0	0	12	0	0	0	0	0	0	0	0	0	0	0	0	0	0	0	2	0	0	0	-
ENSG00000166171	DPCD	protein_coding	1	0	3	0	0	0	0	0	1	0	1	0	0	0	0	1	0	0	0	0	0	0	0	0	0	0	0	0	0	0	0	0	0	0	0	0	-
ENSG00000166181	API5	protein_coding	2	0	1	0	0	0	0	0	0	0	0	0	0	0	0	0	2	0	0	0	0	0	0	0	0	0	0	0	0	0	0	0	0	0	0	0	-
ENSG00000166233	ARIH1	protein_coding	1	0	1	0	0	0	0	0	0	0	0	0	0	0	0	0	1	0	0	0	0	0	0	0	0	0	0	0	0	0	0	0	0	0	0	0	-
ENSG00000166260	COX11	protein_coding	1	1	1	1	0	0	0	0	0	0	0	0	0	0	0	0	0	0	1	0	0	0	0	0	0	0	0	0	0	0	0	0	0	0	1	0	ENSG00000166260
ENSG00000166333	ILK	protein_coding	2	0	3	0	0	0	0	0	0	0	1	0	0	0	0	0	2	1	0	0	0	0	0	0	0	0	0	0	0	0	0	0	0	0	0	0	-
ENSG00000166341	DCHS1	protein_coding	3	1	1	1	0	0	0	0	0	0	0	0	0	0	0	0	3	0	0	0	0	0	0	0	0	0	0	0	0	0	0	0	1	0	0	0	ENSG00000166341
ENSG00000166398	KIAA0355	protein_coding	4	0	1	0	0	0	0	0	0	0	0	0	0	0	0	0	4	0	0	0	0	0	0	0	0	0	0	0	0	0	0	0	0	0	0	0	-
ENSG00000166435	XRRA1	protein_coding	1	1	1	1	0	0	0	0	0	0	0	0	0	0	0	0	1	0	0	0	0	0	0	0	0	0	0	0	0	0	0	0	1	0	0	0	ENSG00000166435
ENSG00000166444	ST5	protein_coding	2	0	1	0	0	0	0	0	0	0	0	0	0	0	0	0	2	0	0	0	0	0	0	0	0	0	0	0	0	0	0	0	0	0	0	0	-
ENSG00000166478	ZNF143	protein_coding	1	0	2	0	1	0	0	0	0	0	0	1	0	0	0	0	0	0	0	0	0	0	0	0	0	0	0	0	0	0	0	0	0	0	0	0	-
ENSG00000166501	PRKCB	protein_coding	1	0	1	0	0	0	0	0	0	0	0	0	0	0	0	0	1	0	0	0	0	0	0	0	0	0	0	0	0	0	0	0	0	0	0	0	-
ENSG00000166530	HSBP1P2	pseudogene	4	0	6	0	1	0	3	1	2	0	0	0	0	0	0	0	4	1	0	0	0	0	0	0	0	0	0	0	0	0	0	0	0	0	0	0	-
ENSG00000166579	NDEL1	protein_coding	1	0	1	0	0	0	0	0	0	0	0	0	0	0	0	0	1	0	0	0	0	0	0	0	0	0	0	0	0	0	0	0	0	0	0	0	-
ENSG00000166619	BLCAP	protein_coding	1	1	2	2	0	0	1	0	0	0	0	1	0	0	0	0	0	0	0	0	0	0	1	0	0	0	0	1	0	0	0	0	0	0	0	0	ENSG00000166619
ENSG00000166763	STRCP1	pseudogene	4	0	2	0	0	0	0	0	0	0	0	0	1	0	0	0	3	0	0	0	0	0	0	0	0	0	0	0	0	0	0	0	0	0	0	0	-
ENSG00000166797	FAM96A	protein_coding	1	0	1	0	0	0	0	0	0	0	0	0	0	0	0	0	1	0	0	0	0	0	0	0	0	0	0	0	0	0	0	0	0	0	0	0	-
ENSG00000166823	MESP1	protein_coding	1	1	1	1	0	0	0	0	0	0	0	0	0	0	0	0	0	0	1	0	0	0	0	0	0	0	0	0	0	0	0	0	0	0	1	0	ENSG00000166823
ENSG00000166825	ANPEP	protein_coding	1	0	1	0	0	0	0	0	0	0	1	0	0	0	0	0	0	0	0	0	0	0	0	0	0	0	0	0	0	0	0	0	0	0	0	0	-
ENSG00000166833	NAV2	protein_coding	12	0	1	0	0	0	0	0	0	0	0	0	0	0	0	0	12	0	0	0	0	0	0	0	0	0	0	0	0	0	0	0	0	0	0	0	-
ENSG00000166888	STAT6	protein_coding	2	0	1	0	0	0	0	0	0	0	0	0	0	0	0	0	2	0	0	0	0	0	0	0	0	0	0	0	0	0	0	0	0	0	0	0	-
ENSG00000166889	PATL1	protein_coding	1	0	1	0	0	0	0	0	0	0	0	0	0	0	0	0	1	0	0	0	0	0	0	0	0	0	0	0	0	0	0	0	0	0	0	0	-
ENSG00000166897	ELFN2	protein_coding	1	1	1	1	0	0	0	0	0	0	0	0	0	0	0	0	1	0	0	0	0	0	0	0	0	0	0	0	0	0	0	0	1	0	0	0	-
ENSG00000166923	GREM1	protein_coding	3	0	1	0	0	0	0	0	0	0	0	0	0	0	0	0	3	0	0	0	0	0	0	0	0	0	0	0	0	0	0	0	0	0	0	0	-
ENSG00000166925	TSC22D4	protein_coding	1	0	2	0	0	0	0	0	1	0	1	0	0	0	0	0	0	0	0	0	0	0	0	0	0	0	0	0	0	0	0	0	0	0	0	0	-
ENSG00000166926	MS4A6E	protein_coding	3	2	2	2	0	3	0	2	0	0	0	0	0	0	0	0	0	0	0	0	0	2	0	2	0	0	0	0	0	0	0	0	0	0	0	0	ENSG00000166926
ENSG00000166963	MAP1A	protein_coding	2	0	2	0	0	0	0	0	0	1	2	0	0	0	0	0	0	0	0	0	0	0	0	0	0	0	0	0	0	0	0	0	0	0	0	0	-
ENSG00000167074	TEF	protein_coding	1	1	1	1	0	0	0	0	0	0	0	0	0	0	0	0	1	0	0	0	0	0	0	0	0	0	0	0	0	0	0	0	1	0	0	0	-
ENSG00000167123	CERCAM	protein_coding	1	0	2	0	1	0	0	0	0	0	0	0	1	0	0	0	0	0	0	0	0	0	0	0	0	0	0	0	0	0	0	0	0	0	0	0	-
ENSG00000167193	CRK	protein_coding	1	1	1	1	0	0	0	0	0	1	0	0	0	0	0	0	0	0	0	0	0	0	0	0	0	1	0	0	0	0	0	0	0	0	0	0	ENSG00000167193
ENSG00000167202	TBC1D2B	protein_coding	1	0	1	0	0	0	0	0	0	0	0	0	0	0	0	0	1	0	0	0	0	0	0	0	0	0	0	0	0	0	0	0	0	0	0	0	-
ENSG00000167232	ZNF91	protein_coding	1	1	4	4	0	0	0	0	0	0	1	1	1	0	0	0	0	1	0	0	0	0	0	0	0	0	1	1	1	0	0	0	0	1	0	0	-
ENSG00000167302	C17orf56	protein_coding	1	1	1	1	0	0	0	0	0	0	0	0	0	0	0	0	0	0	1	0	0	0	0	0	0	0	0	0	0	0	0	0	0	0	1	0	ENSG00000167302
ENSG00000167371	PRRT2	protein_coding	1	0	1	0	0	0	0	0	0	0	0	0	0	0	0	0	1	0	0	0	0	0	0	0	0	0	0	0	0	0	0	0	0	0	0	0	-
ENSG00000167380	ZNF226	protein_coding	1	1	2	2	0	0	0	0	1	1	0	0	0	0	0	0	0	0	0	0	0	0	0	0	1	1	0	0	0	0	0	0	0	0	0	0	-
ENSG00000167460	TPM4	protein_coding	2	0	1	0	0	0	0	0	0	0	0	0	0	0	0	0	2	0	0	0	0	0	0	0	0	0	0	0	0	0	0	0	0	0	0	0	-
ENSG00000167535	CACNB3	protein_coding	1	0	1	0	0	0	0	0	0	0	0	0	0	0	0	0	1	0	0	0	0	0	0	0	0	0	0	0	0	0	0	0	0	0	0	0	-
ENSG00000167554	ZNF610	protein_coding	3	0	4	0	0	1	0	1	0	1	0	0	0	0	0	0	0	1	0	0	0	0	0	0	0	0	0	0	0	0	0	0	0	0	0	0	-
ENSG00000167588	GPD1	protein_coding	1	0	1	0	0	0	0	0	0	0	0	0	0	0	0	0	1	0	0	0	0	0	0	0	0	0	0	0	0	0	0	0	0	0	0	0	-
ENSG00000167637	ZNF283	protein_coding	8	2	6	4	0	1	3	1	0	6	2	0	0	0	0	0	0	0	0	2	0	0	2	1	0	0	1	0	0	0	0	0	0	0	0	1	-
ENSG00000167674	AC011498.1	protein_coding	1	0	1	0	0	0	0	0	0	0	0	0	0	0	0	0	0	0	1	0	0	0	0	0	0	0	0	0	0	0	0	0	0	0	0	0	-
ENSG00000167676	PLIN4	protein_coding	7	2	6	4	0	5	0	2	5	0	4	0	0	1	0	0	4	0	0	0	0	0	0	1	1	0	2	0	0	0	0	0	1	0	0	0	ENSG00000167676
ENSG00000167768	KRT1	protein_coding	4	2	3	1	0	0	0	0	1	0	1	0	0	0	3	0	0	0	0	0	0	0	0	0	0	0	0	0	0	0	2	0	0	0	0	0	ENSG00000167768
ENSG00000168003	SLC3A2	protein_coding	1	1	1	1	0	0	0	0	0	0	0	0	0	0	0	0	1	0	0	0	0	0	0	0	0	0	0	0	0	0	0	0	1	0	0	0	ENSG00000168003
ENSG00000168078	PBK	protein_coding	1	1	1	1	0	0	0	0	0	0	0	0	0	0	0	0	0	0	1	0	0	0	0	0	0	0	0	0	0	0	0	0	0	0	1	0	ENSG00000168078
ENSG00000168268	NT5DC2	protein_coding	1	0	3	0	0	0	0	0	0	0	0	1	0	0	0	0	0	1	1	0	0	0	0	0	0	0	0	0	0	0	0	0	0	0	0	0	-
ENSG00000168385	SEPT2	protein_coding	1	1	1	1	0	0	0	0	0	0	0	0	1	0	0	0	0	0	0	0	0	0	0	0	0	0	0	0	1	0	0	0	0	0	0	0	ENSG00000168385
ENSG00000168386	FILIP1L	protein_coding	4	2	3	2	0	0	0	0	0	1	0	0	0	0	0	0	1	2	0	0	0	0	0	0	0	0	0	0	0	0	0	0	1	1	0	0	ENSG00000168386
ENSG00000168421	RHOH	protein_coding	1	0	1	0	0	1	0	0	0	0	0	0	0	0	0	0	0	0	0	0	0	0	0	0	0	0	0	0	0	0	0	0	0	0	0	0	-
ENSG00000168477	TNXB	protein_coding	13	1	6	1	1	5	0	5	3	7	0	0	0	2	0	0	0	0	0	0	0	0	0	0	1	0	0	0	0	0	0	0	0	0	0	0	-
ENSG00000168542	COL3A1	protein_coding	4	0	6	0	1	0	3	0	1	2	0	0	0	1	0	0	1	0	0	0	0	0	0	0	0	0	0	0	0	0	0	0	0	0	0	0	-
ENSG00000168575	SLC20A2	protein_coding	1	1	1	1	0	0	0	0	0	0	0	0	0	0	0	0	0	0	1	0	0	0	0	0	0	0	0	0	0	0	0	0	0	0	1	0	ENSG00000168575
ENSG00000168661	ZNF30	protein_coding	1	0	4	0	0	1	0	0	0	1	0	1	1	0	0	0	0	0	0	0	0	0	0	0	0	0	0	0	0	0	0	0	0	0	0	0	-
ENSG00000168743	NPNT	protein_coding	2	1	2	1	0	0	0	0	0	1	0	0	0	0	0	0	1	0	0	0	0	0	0	0	0	0	0	0	0	0	0	0	1	0	0	0	-
ENSG00000168765	GSTM4	protein_coding	1	1	2	2	0	0	0	0	1	0	1	0	0	0	0	0	0	0	0	0	0	0	0	0	1	0	1	0	0	0	0	0	0	0	0	0	ENSG00000168765
ENSG00000168785	TSPAN5	protein_coding	2	2	1	1	0	0	0	0	0	0	0	0	0	0	0	0	2	0	0	0	0	0	0	0	0	0	0	0	0	0	0	0	2	0	0	0	-
ENSG00000168916	ZNF608	protein_coding	1	0	1	0	0	0	0	0	0	0	0	0	0	0	0	0	1	0	0	0	0	0	0	0	0	0	0	0	0	0	0	0	0	0	0	0	-
ENSG00000168918	INPP5D	protein_coding	3	1	1	1	0	0	0	0	0	0	0	0	0	0	0	0	3	0	0	0	0	0	0	0	0	0	0	0	0	0	0	0	1	0	0	0	ENSG00000168918
ENSG00000169075	RP3-509L4.3	pseudogene	4	0	7	0	1	1	0	0	2	2	1	0	0	0	1	0	0	0	1	0	0	0	0	0	0	0	0	0	0	0	0	0	0	0	0	0	-
ENSG00000169118	CSNK1G1	protein_coding	1	0	1	0	0	0	0	0	0	0	0	0	0	0	0	0	1	0	0	0	0	0	0	0	0	0	0	0	0	0	0	0	0	0	0	0	-
ENSG00000169251	NMD3	protein_coding	2	0	1	0	0	0	0	0	0	0	0	0	0	0	0	0	2	0	0	0	0	0	0	0	0	0	0	0	0	0	0	0	0	0	0	0	-
ENSG00000169253	RP11-220D10.1	pseudogene	3	0	11	0	2	3	1	0	0	1	1	1	3	2	0	3	1	0	2	0	0	0	0	0	0	0	0	0	0	0	0	0	0	0	0	0	-
ENSG00000169344	UMOD	protein_coding	4	2	1	1	0	0	0	0	0	0	0	0	0	0	0	0	4	0	0	0	0	0	0	0	0	0	0	0	0	0	0	0	2	0	0	0	-
ENSG00000169398	PTK2	protein_coding	1	1	3	3	0	0	0	0	0	1	1	0	0	0	0	0	1	0	0	0	0	0	0	0	0	1	1	0	0	0	0	0	1	0	0	0	ENSG00000169398
ENSG00000169418	NPR1	protein_coding	3	0	1	0	0	0	0	0	0	0	0	0	0	0	0	0	3	0	0	0	0	0	0	0	0	0	0	0	0	0	0	0	0	0	0	0	-
ENSG00000169554	ZEB2	protein_coding	8	1	1	1	0	0	0	0	0	0	0	0	0	0	0	0	8	0	0	0	0	0	0	0	0	0	0	0	0	0	0	0	1	0	0	0	-
ENSG00000169598	DFFB	protein_coding	1	1	1	1	0	0	0	0	1	0	0	0	0	0	0	0	0	0	0	0	0	0	0	0	1	0	0	0	0	0	0	0	0	0	0	0	-
ENSG00000169641	LUZP1	protein_coding	3	0	1	0	0	0	0	0	0	0	0	0	0	0	0	0	3	0	0	0	0	0	0	0	0	0	0	0	0	0	0	0	0	0	0	0	-
ENSG00000169688	MT1B	protein_coding	1	1	1	1	0	0	0	0	0	0	0	0	0	1	0	0	0	0	0	0	0	0	0	0	0	0	0	0	0	1	0	0	0	0	0	0	-
ENSG00000169744	LDB2	protein_coding	1	0	1	0	0	0	0	0	0	0	0	0	0	0	0	0	1	0	0	0	0	0	0	0	0	0	0	0	0	0	0	0	0	0	0	0	-
ENSG00000169764	UGP2	protein_coding	1	0	1	0	0	0	0	0	0	0	0	0	0	0	0	0	1	0	0	0	0	0	0	0	0	0	0	0	0	0	0	0	0	0	0	0	-
ENSG00000169851	PCDH7	protein_coding	2	0	1	0	0	0	0	0	0	0	0	0	0	0	0	0	2	0	0	0	0	0	0	0	0	0	0	0	0	0	0	0	0	0	0	0	-
ENSG00000169855	ROBO1	protein_coding	2	0	1	0	0	0	0	0	0	0	0	0	0	0	0	0	2	0	0	0	0	0	0	0	0	0	0	0	0	0	0	0	0	0	0	0	-
ENSG00000170092	AC018720.10	pseudogene	1	0	1	0	0	0	0	0	0	0	0	0	0	0	0	0	1	0	0	0	0	0	0	0	0	0	0	0	0	0	0	0	0	0	0	0	-
ENSG00000170153	RNF150	protein_coding	1	1	1	1	0	0	0	0	0	0	0	0	0	0	0	0	1	0	0	0	0	0	0	0	0	0	0	0	0	0	0	0	1	0	0	0	ENSG00000170153
ENSG00000170175	CHRNB1	protein_coding	1	0	1	0	0	0	0	0	0	0	0	0	0	0	0	0	1	0	0	0	0	0	0	0	0	0	0	0	0	0	0	0	0	0	0	0	-
ENSG00000170298	LGALS9B	protein_coding	1	1	1	1	0	1	0	0	0	0	0	0	0	0	0	0	0	0	0	0	0	1	0	0	0	0	0	0	0	0	0	0	0	0	0	0	ENSG00000170298
ENSG00000170322	NFRKB	protein_coding	1	1	1	1	0	0	0	0	0	0	0	0	0	0	0	0	0	0	1	0	0	0	0	0	0	0	0	0	0	0	0	0	0	0	1	0	ENSG00000170322
ENSG00000170369	CST2	protein_coding	3	3	3	3	0	0	2	0	0	0	0	0	0	1	0	0	1	0	0	0	0	0	2	0	0	0	0	0	0	1	0	0	1	0	0	0	ENSG00000170369
ENSG00000170409	CTA-313A17.2	pseudogene	1	0	5	0	1	0	0	0	1	0	0	1	0	0	1	0	1	0	0	0	0	0	0	0	0	0	0	0	0	0	0	0	0	0	0	0	-
ENSG00000170423	KRT78	protein_coding	2	0	3	0	0	0	1	0	2	0	2	0	0	0	0	0	0	0	0	0	0	0	0	0	0	0	0	0	0	0	0	0	0	0	0	0	-
ENSG00000170456	DENND5B	protein_coding	2	2	1	1	0	2	0	0	0	0	0	0	0	0	0	0	0	0	0	0	0	2	0	0	0	0	0	0	0	0	0	0	0	0	0	0	ENSG00000170456
ENSG00000170465	KRT6C	protein_coding	1	0	1	0	0	0	0	0	0	0	0	0	0	0	1	0	0	0	0	0	0	0	0	0	0	0	0	0	0	0	0	0	0	0	0	0	-
ENSG00000170471	RALGAPB	protein_coding	4	1	1	1	0	0	0	0	0	0	0	0	0	0	0	0	4	0	0	0	0	0	0	0	0	0	0	0	0	0	0	0	1	0	0	0	-
ENSG00000170485	NPAS2	protein_coding	1	1	1	1	0	0	0	0	0	0	0	0	0	0	0	0	1	0	0	0	0	0	0	0	0	0	0	0	0	0	0	0	1	0	0	0	ENSG00000170485
ENSG00000170523	KRT83	protein_coding	2	0	2	0	0	0	1	0	0	0	0	0	0	0	1	0	0	0	0	0	0	0	0	0	0	0	0	0	0	0	0	0	0	0	0	0	-
ENSG00000170629	DPY19L2P2	processed_transcript	2	0	3	0	2	0	0	0	0	0	0	0	0	0	1	0	1	0	0	0	0	0	0	0	0	0	0	0	0	0	0	0	0	0	0	0	-
ENSG00000170634	ACYP2	protein_coding	1	1	4	4	1	0	1	0	1	0	1	0	0	0	0	0	0	0	0	0	1	0	1	0	1	0	1	0	0	0	0	0	0	0	0	0	-
ENSG00000170776	AKAP13	protein_coding	4	1	2	1	0	0	0	0	0	0	0	0	0	0	0	0	3	0	1	0	0	0	0	0	0	0	0	0	0	0	0	0	0	0	1	0	ENSG00000170776
ENSG00000170801	HTRA3	protein_coding	1	0	1	0	0	0	0	0	0	0	0	0	0	0	0	0	1	0	0	0	0	0	0	0	0	0	0	0	0	0	0	0	0	0	0	0	-
ENSG00000170827	CELP	processed_transcript	1	0	1	0	0	0	0	0	0	1	0	0	0	0	0	0	0	0	0	0	0	0	0	0	0	0	0	0	0	0	0	0	0	0	0	0	-
ENSG00000170832	USP32	protein_coding	2	1	4	3	0	1	0	0	2	0	1	0	0	0	0	0	0	1	0	0	0	0	0	0	1	0	1	0	0	0	0	0	0	1	0	0	-
ENSG00000170852	KBTBD2	protein_coding	2	0	1	0	0	0	0	0	0	0	0	0	0	0	0	0	2	0	0	0	0	0	0	0	0	0	0	0	0	0	0	0	0	0	0	0	-
ENSG00000170858	AC006293.3	processed_transcript	1	0	1	0	0	0	0	1	0	0	0	0	0	0	0	0	0	0	0	0	0	0	0	0	0	0	0	0	0	0	0	0	0	0	0	0	-
ENSG00000170873	MTSS1	protein_coding	33	2	2	1	0	1	0	0	0	0	0	0	0	0	0	0	32	0	0	0	0	0	0	0	0	0	0	0	0	0	0	0	2	0	0	0	ENSG00000170873
ENSG00000170881	RNF139	protein_coding	1	0	1	0	0	0	0	0	0	0	0	0	0	0	0	0	1	0	0	0	0	0	0	0	0	0	0	0	0	0	0	0	0	0	0	0	-
ENSG00000170919	XXyac-R12DG2.2	lincRNA	21	0	4	0	0	0	0	0	3	0	0	5	11	0	0	0	9	0	0	0	0	0	0	0	0	0	0	0	0	0	0	0	0	0	0	0	-
ENSG00000170921	TANC2	protein_coding	6	0	1	0	0	0	0	0	0	0	0	0	0	0	0	0	6	0	0	0	0	0	0	0	0	0	0	0	0	0	0	0	0	0	0	0	-
ENSG00000170953	OR8B12	protein_coding	1	0	1	0	0	0	0	0	0	0	0	0	0	0	1	0	0	0	0	0	0	0	0	0	0	0	0	0	0	0	0	0	0	0	0	0	-
ENSG00000170954	ZNF415	protein_coding	1	1	1	1	0	0	0	0	0	1	0	0	0	0	0	0	0	0	0	0	0	0	0	0	0	1	0	0	0	0	0	0	0	0	0	0	-
ENSG00000170989	S1PR1	protein_coding	3	0	1	0	0	0	0	0	0	0	0	0	0	0	0	0	3	0	0	0	0	0	0	0	0	0	0	0	0	0	0	0	0	0	0	0	-
ENSG00000171004	HS6ST2	protein_coding	1	0	1	0	0	0	0	0	0	0	0	0	0	0	0	0	1	0	0	0	0	0	0	0	0	0	0	0	0	0	0	0	0	0	0	0	-
ENSG00000171033	PKIA	protein_coding	3	0	1	0	0	0	0	0	0	0	0	0	0	0	0	0	3	0	0	0	0	0	0	0	0	0	0	0	0	0	0	0	0	0	0	0	-
ENSG00000171084	RP11-666A20.1	processed_transcript	2	0	2	0	0	0	0	0	0	0	1	0	0	0	0	0	1	0	0	0	0	0	0	0	0	0	0	0	0	0	0	0	0	0	0	0	-
ENSG00000171132	PRKCE	protein_coding	3	0	1	0	0	0	0	0	0	0	0	0	0	0	0	0	3	0	0	0	0	0	0	0	0	0	0	0	0	0	0	0	0	0	0	0	-
ENSG00000171189	GRIK1	protein_coding	1	1	3	3	0	0	0	0	1	0	1	1	0	0	0	0	0	0	0	0	0	0	0	0	1	0	1	1	0	0	0	0	0	0	0	0	ENSG00000171189
ENSG00000171234	UGT2B7	protein_coding	1	1	3	3	0	0	1	0	0	0	0	0	0	0	0	0	1	0	0	1	0	0	1	0	0	0	0	0	0	0	0	0	1	0	0	1	ENSG00000171234
ENSG00000171291	ZNF439	protein_coding	3	2	3	3	0	0	0	0	1	0	2	0	0	0	0	0	1	0	0	0	0	0	0	0	1	0	1	0	0	0	0	0	1	0	0	0	ENSG00000171291
ENSG00000171316	CHD7	protein_coding	8	2	1	1	0	0	0	0	0	0	0	0	0	0	0	0	8	0	0	0	0	0	0	0	0	0	0	0	0	0	0	0	2	0	0	0	ENSG00000171316
ENSG00000171451	DSEL	protein_coding	3	0	1	0	0	0	0	0	0	0	0	0	0	0	0	0	3	0	0	0	0	0	0	0	0	0	0	0	0	0	0	0	0	0	0	0	-
ENSG00000171469	ZNF561	protein_coding	1	1	2	2	0	0	0	0	0	1	0	0	0	0	0	0	1	0	0	0	0	0	0	0	0	1	0	0	0	0	0	0	1	0	0	0	ENSG00000171469
ENSG00000171471	MAP1LC3B2	protein_coding	1	0	11	0	1	1	0	1	1	1	1	0	0	1	1	1	1	0	1	0	0	0	0	0	0	0	0	0	0	0	0	0	0	0	0	0	-
ENSG00000171488	LRRC8C	protein_coding	1	0	1	0	0	1	0	0	0	0	0	0	0	0	0	0	0	0	0	0	0	0	0	0	0	0	0	0	0	0	0	0	0	0	0	0	-
ENSG00000171533	MAP6	protein_coding	2	2	7	7	0	2	0	0	2	2	0	1	0	0	1	0	1	1	0	0	0	2	0	0	2	2	0	1	0	0	1	0	1	1	0	0	ENSG00000171533
ENSG00000171566	PLRG1	protein_coding	1	0	1	0	0	0	0	0	0	0	0	0	0	0	0	0	1	0	0	0	0	0	0	0	0	0	0	0	0	0	0	0	0	0	0	0	-
ENSG00000171608	PIK3CD	protein_coding	1	0	1	0	0	0	0	0	0	0	0	0	0	0	0	0	1	0	0	0	0	0	0	0	0	0	0	0	0	0	0	0	0	0	0	0	-
ENSG00000171649	ZIK1	protein_coding	2	2	5	5	0	2	2	2	1	0	2	0	0	0	0	0	0	0	0	0	0	2	2	2	1	0	2	0	0	0	0	0	0	0	0	0	ENSG00000171649
ENSG00000171766	GATM	protein_coding	4	2	2	1	0	0	0	0	0	0	0	0	0	0	0	0	3	1	0	0	0	0	0	0	0	0	0	0	0	0	0	0	2	0	0	0	-
ENSG00000171903	CYP4F11	protein_coding	8	3	3	2	6	0	0	0	0	0	0	0	0	0	0	3	2	0	0	0	2	0	0	0	0	0	0	0	0	0	0	1	0	0	0	0	ENSG00000171903
ENSG00000171914	TLN2	protein_coding	4	1	1	1	0	0	0	0	0	0	0	0	0	0	0	0	4	0	0	0	0	0	0	0	0	0	0	0	0	0	0	0	1	0	0	0	ENSG00000171914
ENSG00000171928	FAM18B1	protein_coding	1	0	2	0	1	0	0	0	1	0	0	0	0	0	0	0	0	0	0	0	0	0	0	0	0	0	0	0	0	0	0	0	0	0	0	0	-
ENSG00000171960	PPIH	protein_coding	2	2	6	6	2	1	1	0	0	1	2	0	0	0	0	0	0	0	1	0	2	1	1	0	0	1	2	0	0	0	0	0	0	0	1	0	ENSG00000171960
ENSG00000171970	ZNF57	protein_coding	2	2	8	8	0	1	2	0	1	2	2	0	2	0	1	0	0	2	0	0	0	1	2	0	1	2	2	0	2	0	1	0	0	2	0	0	-
ENSG00000171988	JMJD1C	protein_coding	1	1	1	1	0	1	0	0	0	0	0	0	0	0	0	0	0	0	0	0	0	1	0	0	0	0	0	0	0	0	0	0	0	0	0	0	ENSG00000171988
ENSG00000172243	CLEC7A	protein_coding	1	1	1	1	0	0	0	1	0	0	0	0	0	0	0	0	0	0	0	0	0	0	0	1	0	0	0	0	0	0	0	0	0	0	0	0	ENSG00000172243
ENSG00000172428	MYEOV2	protein_coding	1	1	1	1	0	0	0	0	0	0	0	0	0	0	0	0	0	1	0	0	0	0	0	0	0	0	0	0	0	0	0	0	0	1	0	0	ENSG00000172428
ENSG00000172508	CARNS1	protein_coding	1	1	1	1	0	0	0	1	0	0	0	0	0	0	0	0	0	0	0	0	0	0	0	1	0	0	0	0	0	0	0	0	0	0	0	0	ENSG00000172508
ENSG00000172578	KLHL6	protein_coding	2	0	1	0	0	0	0	0	0	0	0	0	0	0	0	0	2	0	0	0	0	0	0	0	0	0	0	0	0	0	0	0	0	0	0	0	-
ENSG00000172748	ZNF596	protein_coding	3	0	3	0	0	0	0	0	1	3	3	0	0	0	0	0	0	0	0	0	0	0	0	0	0	0	0	0	0	0	0	0	0	0	0	0	-
ENSG00000172799	ZBTB8OSP2	pseudogene	3	0	16	0	3	3	3	3	3	3	3	2	2	3	2	3	3	3	3	1	0	0	0	0	0	0	0	0	0	0	0	0	0	0	0	0	-
ENSG00000172867	KRT2	protein_coding	2	0	1	0	0	0	0	0	0	0	0	0	0	0	2	0	0	0	0	0	0	0	0	0	0	0	0	0	0	0	0	0	0	0	0	0	-
ENSG00000172915	NBEA	protein_coding	5	2	10	4	1	1	0	1	1	0	1	1	1	1	0	0	3	1	0	0	1	0	0	0	0	0	1	0	0	0	0	0	1	1	0	0	ENSG00000172915
ENSG00000172965	AC068491.1	processed_transcript	2	0	1	0	0	0	2	0	0	0	0	0	0	0	0	0	0	0	0	0	0	0	0	0	0	0	0	0	0	0	0	0	0	0	0	0	-
ENSG00000172974	AC007318.5	pseudogene	1	0	2	0	0	0	0	0	0	0	0	0	0	0	0	0	1	1	0	0	0	0	0	0	0	0	0	0	0	0	0	0	0	0	0	0	-
ENSG00000173369	C1QB	protein_coding	1	1	1	1	0	0	0	1	0	0	0	0	0	0	0	0	0	0	0	0	0	0	0	1	0	0	0	0	0	0	0	0	0	0	0	0	-
ENSG00000173442	EHBP1L1	protein_coding	1	0	1	0	0	0	0	0	0	0	0	0	0	0	0	0	1	0	0	0	0	0	0	0	0	0	0	0	0	0	0	0	0	0	0	0	-
ENSG00000173473	SMARCC1	protein_coding	1	0	1	0	0	0	0	0	0	0	0	0	0	0	0	0	1	0	0	0	0	0	0	0	0	0	0	0	0	0	0	0	0	0	0	0	-
ENSG00000173480	ZNF417	protein_coding	2	2	3	3	0	0	0	0	0	1	0	0	0	0	1	0	0	1	0	0	0	0	0	0	0	1	0	0	0	0	1	0	0	1	0	0	ENSG00000173480
ENSG00000173599	PC	protein_coding	1	0	1	0	0	0	0	0	0	0	0	0	0	0	0	0	1	0	0	0	0	0	0	0	0	0	0	0	0	0	0	0	0	0	0	0	-
ENSG00000173610	UGT2A1	protein_coding	2	0	1	0	0	0	2	0	0	0	0	0	0	0	0	0	0	0	0	0	0	0	0	0	0	0	0	0	0	0	0	0	0	0	0	0	-
ENSG00000173706	HEG1	protein_coding	2	1	5	4	1	1	0	0	1	1	0	0	0	0	0	0	1	0	0	0	1	1	0	0	1	1	0	0	0	0	0	0	0	0	0	0	-
ENSG00000173715	C11orf80	protein_coding	2	1	2	2	1	0	0	0	0	0	0	0	0	0	0	0	2	0	0	0	1	0	0	0	0	0	0	0	0	0	0	0	1	0	0	0	ENSG00000173715
ENSG00000173744	AGFG1	protein_coding	5	0	1	0	0	0	0	0	0	0	0	0	0	0	0	0	5	0	0	0	0	0	0	0	0	0	0	0	0	0	0	0	0	0	0	0	-
ENSG00000173801	JUP	protein_coding	1	0	1	0	0	0	1	0	0	0	0	0	0	0	0	0	0	0	0	0	0	0	0	0	0	0	0	0	0	0	0	0	0	0	0	0	-
ENSG00000173826	KCNH6	protein_coding	2	1	2	2	0	0	0	0	0	2	0	0	0	0	1	0	0	0	0	0	0	0	0	0	0	1	0	0	0	0	1	0	0	0	0	0	-
ENSG00000173852	DPY19L1	protein_coding	4	2	3	2	0	0	0	0	1	0	0	0	0	0	2	0	2	0	0	0	0	0	0	0	1	0	0	0	0	0	2	0	0	0	0	0	ENSG00000173852
ENSG00000173926	MARCH3	protein_coding	2	0	1	0	0	0	0	0	0	0	0	0	0	0	0	0	2	0	0	0	0	0	0	0	0	0	0	0	0	0	0	0	0	0	0	0	-
ENSG00000173933	RBM4	protein_coding	1	1	5	5	0	1	0	0	1	0	0	0	1	0	0	0	1	1	0	0	0	1	0	0	1	0	0	0	1	0	0	0	1	1	0	0	-
ENSG00000173988	LRRC63	protein_coding	1	1	9	9	1	1	0	1	1	1	1	0	0	1	0	0	1	0	1	0	1	1	0	1	1	1	1	0	0	1	0	0	1	0	1	0	ENSG00000173988
ENSG00000174156	GSTA3	protein_coding	4	2	2	2	0	0	0	0	1	0	4	0	0	0	0	0	0	0	0	0	0	0	0	0	1	0	2	0	0	0	0	0	0	0	0	0	-
ENSG00000174276	ZNHIT2	protein_coding	1	1	1	1	0	0	0	0	0	0	0	0	0	0	0	0	0	0	1	0	0	0	0	0	0	0	0	0	0	0	0	0	0	0	1	0	ENSG00000174276
ENSG00000174365	SNHG11	lincRNA	1	0	1	0	0	0	0	0	0	1	0	0	0	0	0	0	0	0	0	0	0	0	0	0	0	0	0	0	0	0	0	0	0	0	0	0	-
ENSG00000174485	DENND4A	protein_coding	1	0	1	0	0	0	0	0	0	0	0	0	0	0	0	0	1	0	0	0	0	0	0	0	0	0	0	0	0	0	0	0	0	0	0	0	-
ENSG00000174501	AC073995.2	protein_coding	2	2	2	2	0	1	0	0	0	0	0	1	0	0	0	0	0	0	0	0	0	1	0	0	0	0	0	1	0	0	0	0	0	0	0	0	ENSG00000174501
ENSG00000174579	MSL2	protein_coding	5	1	1	1	0	0	0	0	0	0	0	0	0	0	0	0	5	0	0	0	0	0	0	0	0	0	0	0	0	0	0	0	1	0	0	0	-
ENSG00000174640	SLCO2A1	protein_coding	3	0	1	0	0	0	0	0	0	0	0	0	0	0	0	0	3	0	0	0	0	0	0	0	0	0	0	0	0	0	0	0	0	0	0	0	-
ENSG00000174684	B3GNT1	protein_coding	1	1	1	1	0	0	0	0	0	0	0	0	0	0	0	0	0	0	1	0	0	0	0	0	0	0	0	0	0	0	0	0	0	0	1	0	ENSG00000174684
ENSG00000174804	FZD4	protein_coding	12	1	1	1	0	0	0	0	0	0	0	0	0	0	0	0	12	0	0	0	0	0	0	0	0	0	0	0	0	0	0	0	1	0	0	0	-
ENSG00000174839	FAM116A	protein_coding	3	1	1	1	0	0	0	0	0	0	0	0	0	0	0	0	3	0	0	0	0	0	0	0	0	0	0	0	0	0	0	0	1	0	0	0	ENSG00000174839
ENSG00000174977	AC026271.5	pseudogene	1	0	3	0	0	0	0	0	1	0	0	0	0	0	0	0	1	0	1	0	0	0	0	0	0	0	0	0	0	0	0	0	0	0	0	0	-
ENSG00000175040	CHST2	protein_coding	4	0	1	0	0	0	0	0	0	0	0	0	0	0	0	0	4	0	0	0	0	0	0	0	0	0	0	0	0	0	0	0	0	0	0	0	-
ENSG00000175073	VCPIP1	protein_coding	15	5	1	1	0	0	0	0	0	0	0	0	0	0	0	0	15	0	0	0	0	0	0	0	0	0	0	0	0	0	0	0	5	0	0	0	-
ENSG00000175087	PDIK1L	protein_coding	2	0	1	0	0	0	0	0	0	0	0	0	0	0	0	0	2	0	0	0	0	0	0	0	0	0	0	0	0	0	0	0	0	0	0	0	-
ENSG00000175161	CADM2	protein_coding	1	1	1	1	0	0	0	0	0	1	0	0	0	0	0	0	0	0	0	0	0	0	0	0	0	1	0	0	0	0	0	0	0	0	0	0	ENSG00000175161
ENSG00000175305	CCNE2	protein_coding	1	0	1	0	0	0	0	0	0	0	0	0	0	0	0	0	0	0	1	0	0	0	0	0	0	0	0	0	0	0	0	0	0	0	0	0	-
ENSG00000175322	ZNF519	protein_coding	4	3	5	4	0	0	0	0	1	1	1	0	0	0	1	0	0	0	1	0	0	0	0	0	1	1	0	0	0	0	1	0	0	0	1	0	ENSG00000175322
ENSG00000175344	CHRNA7	protein_coding	1	1	2	2	0	0	0	0	1	0	1	0	0	0	0	0	0	0	0	0	0	0	0	0	1	0	1	0	0	0	0	0	0	0	0	0	ENSG00000175344
ENSG00000175356	SCUBE2	protein_coding	1	0	1	0	0	0	0	0	0	0	0	0	0	0	0	0	0	1	0	0	0	0	0	0	0	0	0	0	0	0	0	0	0	0	0	0	-
ENSG00000175564	UCP3	protein_coding	2	0	1	0	0	0	0	0	0	0	0	0	0	0	0	0	2	0	0	0	0	0	0	0	0	0	0	0	0	0	0	0	0	0	0	0	-
ENSG00000175567	UCP2	protein_coding	1	0	2	0	0	1	0	0	0	0	0	0	0	0	0	0	0	1	0	0	0	0	0	0	0	0	0	0	0	0	0	0	0	0	0	0	-
ENSG00000175643	RMI2	protein_coding	1	1	1	1	0	0	0	0	0	0	0	0	0	0	0	0	0	0	1	0	0	0	0	0	0	0	0	0	0	0	0	0	0	0	1	0	-
ENSG00000175741	RWDD4P2	pseudogene	1	0	7	0	1	1	0	1	1	1	1	0	0	1	0	0	0	0	0	0	0	0	0	0	0	0	0	0	0	0	0	0	0	0	0	0	-
ENSG00000175749	CTC-425H14.1	pseudogene	2	0	13	0	2	1	2	1	1	2	2	0	2	0	2	2	0	1	1	1	0	0	0	0	0	0	0	0	0	0	0	0	0	0	0	0	-
ENSG00000175782	SLC35E3	protein_coding	12	6	10	4	2	7	4	0	1	2	3	0	0	2	1	0	1	2	0	0	1	3	4	0	0	0	0	0	0	2	0	0	0	0	0	0	ENSG00000175782
ENSG00000176007	C9orf51	protein_coding	1	1	2	2	0	0	0	0	0	1	1	0	0	0	0	0	0	0	0	0	0	0	0	0	0	1	1	0	0	0	0	0	0	0	0	0	-
ENSG00000176014	TUBB6	protein_coding	1	1	1	1	0	0	0	0	0	0	0	0	0	0	0	0	0	1	0	0	0	0	0	0	0	0	0	0	0	0	0	0	0	1	0	0	-
ENSG00000176024	ZNF613	protein_coding	1	0	6	0	0	0	0	0	0	1	1	0	1	0	0	1	0	1	1	0	0	0	0	0	0	0	0	0	0	0	0	0	0	0	0	0	-
ENSG00000176102	CSTF3	protein_coding	2	2	1	1	0	0	0	0	0	0	0	0	0	0	0	0	2	0	0	0	0	0	0	0	0	0	0	0	0	0	0	0	2	0	0	0	-
ENSG00000176105	YES1	protein_coding	1	0	1	0	0	0	0	0	0	0	0	0	0	0	0	0	1	0	0	0	0	0	0	0	0	0	0	0	0	0	0	0	0	0	0	0	-
ENSG00000176155	CCDC57	protein_coding	4	3	3	1	0	0	0	0	1	0	0	4	1	0	0	0	0	0	0	0	0	0	0	0	0	0	0	3	0	0	0	0	0	0	0	0	-
ENSG00000176183	CH17-12M21.1	pseudogene	4	0	14	0	2	3	2	3	2	1	1	1	1	0	1	1	2	3	3	0	0	0	0	0	0	0	0	0	0	0	0	0	0	0	0	0	-
ENSG00000176243	CDV3P1	pseudogene	7	0	13	0	4	7	1	4	4	3	3	0	1	1	3	0	4	1	4	0	0	0	0	0	0	0	0	0	0	0	0	0	0	0	0	0	-
ENSG00000176318	RP5-1100E15.2	pseudogene	5	0	10	0	2	1	2	0	2	2	1	0	1	0	1	0	5	0	1	0	0	0	0	0	0	0	0	0	0	0	0	0	0	0	0	0	-
ENSG00000176463	SLCO3A1	protein_coding	4	0	2	0	0	0	0	0	0	0	0	0	0	0	0	0	3	1	0	0	0	0	0	0	0	0	0	0	0	0	0	0	0	0	0	0	-
ENSG00000176542	KIAA2018	protein_coding	1	0	1	0	0	0	0	0	0	0	0	0	0	0	0	0	0	0	1	0	0	0	0	0	0	0	0	0	0	0	0	0	0	0	0	0	-
ENSG00000176700	SCAND2	processed_transcript	15	0	12	0	2	5	8	1	2	0	3	2	0	5	0	2	3	2	1	0	0	0	0	0	0	0	0	0	0	0	0	0	0	0	0	0	-
ENSG00000176728	TTTY14	processed_transcript	1	0	1	0	0	0	0	0	0	0	0	1	0	0	0	0	0	0	0	0	0	0	0	0	0	0	0	0	0	0	0	0	0	0	0	0	-
ENSG00000176761	AC069278.1	pseudogene	1	0	1	0	0	0	1	0	0	0	0	0	0	0	0	0	0	0	0	0	0	0	0	0	0	0	0	0	0	0	0	0	0	0	0	0	-
ENSG00000176809	LRRC37A3	protein_coding	7	3	13	13	1	2	1	2	1	4	2	1	2	0	2	0	2	2	2	0	1	1	1	1	1	2	1	1	1	0	1	0	1	1	1	0	ENSG00000176809
ENSG00000176812	RP11-629O4.1	pseudogene	9	0	11	0	2	2	6	0	1	0	2	0	2	0	2	3	3	2	8	0	0	0	0	0	0	0	0	0	0	0	0	0	0	0	0	0	-
ENSG00000176826	FKBP9L	processed_transcript	6	0	7	0	1	1	0	1	2	2	0	0	0	2	0	0	2	0	0	0	0	0	0	0	0	0	0	0	0	0	0	0	0	0	0	0	-
ENSG00000176853	FAM91A1	protein_coding	1	0	1	0	0	0	0	0	0	0	0	0	0	0	0	0	1	0	0	0	0	0	0	0	0	0	0	0	0	0	0	0	0	0	0	0	-
ENSG00000176855	KRT18P28	pseudogene	1	0	1	0	0	0	0	0	0	0	0	0	0	1	0	0	0	0	0	0	0	0	0	0	0	0	0	0	0	0	0	0	0	0	0	0	-
ENSG00000176945	MUC20	protein_coding	1	1	4	4	0	0	0	0	0	1	0	1	1	0	0	0	1	0	0	0	0	0	0	0	0	1	0	1	1	0	0	0	1	0	0	0	-
ENSG00000176998	HCG4	pseudogene	1	0	3	0	0	1	0	0	0	1	0	0	0	1	0	0	0	0	0	0	0	0	0	0	0	0	0	0	0	0	0	0	0	0	0	0	-
ENSG00000177030	DEAF1	protein_coding	3	1	4	1	0	2	0	0	0	0	1	0	0	1	0	0	0	2	0	0	0	0	0	0	0	0	1	0	0	0	0	0	0	0	0	0	-
ENSG00000177084	POLE	protein_coding	1	0	1	0	0	0	0	0	0	0	0	0	0	1	0	0	0	0	0	0	0	0	0	0	0	0	0	0	0	0	0	0	0	0	0	0	-
ENSG00000177173	NAP1L4P1	pseudogene	18	0	15	0	17	10	17	17	12	13	17	4	8	0	15	5	17	11	17	5	0	0	0	0	0	0	0	0	0	0	0	0	0	0	0	0	-
ENSG00000177192	PUS1	protein_coding	3	2	2	1	0	0	0	0	0	0	0	2	0	0	0	0	1	0	0	0	0	0	0	0	0	0	0	2	0	0	0	0	0	0	0	0	-
ENSG00000177311	ZBTB38	protein_coding	1	1	1	1	0	0	0	0	0	0	0	0	0	0	0	0	0	0	1	0	0	0	0	0	0	0	0	0	0	0	0	0	0	0	1	0	ENSG00000177311
ENSG00000177350	RPL13AP3	processed_transcript	4	0	14	0	4	2	2	3	3	4	2	1	3	0	1	3	2	4	3	0	0	0	0	0	0	0	0	0	0	0	0	0	0	0	0	0	-
ENSG00000177418	AC006001.1	pseudogene	4	0	2	0	0	0	0	0	0	0	0	0	0	0	0	0	3	0	4	0	0	0	0	0	0	0	0	0	0	0	0	0	0	0	0	0	-
ENSG00000177447	CBX3P1	pseudogene	2	0	8	0	2	1	2	0	0	1	2	0	0	0	2	2	0	0	0	1	0	0	0	0	0	0	0	0	0	0	0	0	0	0	0	0	-
ENSG00000177463	NR2C2	protein_coding	7	1	1	1	0	0	0	0	0	0	0	0	0	0	0	0	7	0	0	0	0	0	0	0	0	0	0	0	0	0	0	0	1	0	0	0	ENSG00000177463
ENSG00000177479	ARIH2	protein_coding	1	0	1	0	0	0	0	0	0	0	0	0	0	0	0	0	1	0	0	0	0	0	0	0	0	0	0	0	0	0	0	0	0	0	0	0	-
ENSG00000177575	CD163	protein_coding	1	1	1	1	0	0	0	1	0	0	0	0	0	0	0	0	0	0	0	0	0	0	0	1	0	0	0	0	0	0	0	0	0	0	0	0	-
ENSG00000177590	RP5-1051J4.6	pseudogene	7	0	2	0	0	7	0	3	0	0	0	0	0	0	0	0	0	0	0	0	0	0	0	0	0	0	0	0	0	0	0	0	0	0	0	0	-
ENSG00000177675	CD163L1	protein_coding	1	0	1	0	0	0	0	0	0	0	0	0	0	0	0	0	0	1	0	0	0	0	0	0	0	0	0	0	0	0	0	0	0	0	0	0	-
ENSG00000177706	FAM20C	protein_coding	2	0	1	0	0	0	0	0	0	0	0	0	0	0	0	0	2	0	0	0	0	0	0	0	0	0	0	0	0	0	0	0	0	0	0	0	-
ENSG00000177707	PVRL3	protein_coding	1	0	1	0	0	0	0	0	0	0	0	0	0	0	0	0	1	0	0	0	0	0	0	0	0	0	0	0	0	0	0	0	0	0	0	0	-
ENSG00000177736	RP11-474P12.3	pseudogene	6	0	15	0	5	6	5	5	5	5	5	1	3	6	4	2	3	3	6	0	0	0	0	0	0	0	0	0	0	0	0	0	0	0	0	0	-
ENSG00000177738	CTD-2201E18.3	lincRNA	1	0	1	0	0	0	0	0	0	0	0	1	0	0	0	0	0	0	0	0	0	0	0	0	0	0	0	0	0	0	0	0	0	0	0	0	-
ENSG00000177770	CDKN2AIPNLP1	pseudogene	2	0	6	0	0	0	2	0	0	2	1	0	0	1	1	0	1	0	0	0	0	0	0	0	0	0	0	0	0	0	0	0	0	0	0	0	-
ENSG00000177803	RP11-606P2.1	pseudogene	4	0	16	0	4	3	3	3	4	2	3	1	1	1	1	1	4	1	3	2	0	0	0	0	0	0	0	0	0	0	0	0	0	0	0	0	-
ENSG00000177839	PCDHB9	pseudogene	10	0	6	0	0	0	0	0	1	1	0	0	0	3	2	3	0	6	0	0	0	0	0	0	0	0	0	0	0	0	0	0	0	0	0	0	-
ENSG00000177853	ZNF518A	lincRNA	1	0	1	0	0	0	0	0	0	0	0	0	1	0	0	0	0	0	0	0	0	0	0	0	0	0	0	0	0	0	0	0	0	0	0	0	-
ENSG00000178104	PDE4DIP	protein_coding	3	2	2	2	0	0	0	0	0	3	0	0	0	0	2	0	0	0	0	0	0	0	0	0	0	2	0	0	0	0	1	0	0	0	0	0	ENSG00000178104
ENSG00000178105	DDX10	protein_coding	1	1	3	3	0	0	0	0	1	0	1	0	0	0	1	0	0	0	0	0	0	0	0	0	1	0	1	0	0	0	1	0	0	0	0	0	-
ENSG00000178177	LCORL	protein_coding	1	0	1	0	0	0	0	0	0	0	0	0	0	0	0	0	1	0	0	0	0	0	0	0	0	0	0	0	0	0	0	0	0	0	0	0	-
ENSG00000178209	PLEC	protein_coding	1	1	3	3	1	0	0	0	0	0	0	0	0	1	0	0	0	1	0	0	1	0	0	0	0	0	0	0	0	1	0	0	0	1	0	0	ENSG00000178209
ENSG00000178226	PRSS36	protein_coding	1	1	1	1	0	0	0	0	0	0	0	0	0	1	0	0	0	0	0	0	0	0	0	0	0	0	0	0	0	1	0	0	0	0	0	0	-
ENSG00000178229	ZNF543	protein_coding	2	1	2	1	0	0	0	0	1	0	1	0	0	0	0	0	0	0	0	0	0	0	0	0	0	0	1	0	0	0	0	0	0	0	0	0	ENSG00000178229
ENSG00000178252	WDR6	protein_coding	2	1	2	1	0	0	0	0	0	0	0	1	0	0	0	0	1	0	0	0	0	0	0	0	0	0	0	1	0	0	0	0	0	0	0	0	-
ENSG00000178386	ZNF223	protein_coding	1	1	1	1	0	0	0	0	0	0	0	0	0	0	0	0	1	0	0	0	0	0	0	0	0	0	0	0	0	0	0	0	1	0	0	0	-
ENSG00000178409	BEND3	protein_coding	1	1	1	1	0	0	0	0	0	0	0	0	0	0	0	0	0	0	1	0	0	0	0	0	0	0	0	0	0	0	0	0	0	0	1	0	ENSG00000178409
ENSG00000178503	AC009530.1	pseudogene	9	0	5	0	4	1	0	0	0	2	0	0	0	0	0	0	3	0	8	0	0	0	0	0	0	0	0	0	0	0	0	0	0	0	0	0	-
ENSG00000178700	DHFRL1	protein_coding	1	0	2	0	0	0	0	0	0	0	0	0	0	0	0	0	1	1	0	0	0	0	0	0	0	0	0	0	0	0	0	0	0	0	0	0	-
ENSG00000178715	RP11-169K16.8	pseudogene	1	0	5	0	0	0	0	0	0	1	0	1	1	0	1	0	0	1	0	0	0	0	0	0	0	0	0	0	0	0	0	0	0	0	0	0	-
ENSG00000178723	GLULP4	pseudogene	2	0	6	0	1	0	0	1	1	1	1	0	0	0	0	0	1	0	0	0	0	0	0	0	0	0	0	0	0	0	0	0	0	0	0	0	-
ENSG00000178904	DPY19L3	protein_coding	1	0	1	0	0	0	0	0	0	0	0	0	0	0	0	0	1	0	0	0	0	0	0	0	0	0	0	0	0	0	0	0	0	0	0	0	-
ENSG00000178947	NCRNA00086	lincRNA	1	0	1	0	0	0	0	0	1	0	0	0	0	0	0	0	0	0	0	0	0	0	0	0	0	0	0	0	0	0	0	0	0	0	0	0	-
ENSG00000179157	RP11-480N24.6	pseudogene	1	0	3	0	0	0	0	1	0	1	0	0	0	0	0	0	1	0	0	0	0	0	0	0	0	0	0	0	0	0	0	0	0	0	0	0	-
ENSG00000179271	GADD45GIP1	protein_coding	1	1	1	1	0	0	0	0	0	0	0	0	0	0	0	0	0	1	0	0	0	0	0	0	0	0	0	0	0	0	0	0	0	1	0	0	ENSG00000179271
ENSG00000179295	PTPN11	protein_coding	1	0	1	0	0	0	0	0	0	0	0	0	0	0	0	0	1	0	0	0	0	0	0	0	0	0	0	0	0	0	0	0	0	0	0	0	-
ENSG00000179342	GS1-124K5.9	pseudogene	3	0	5	0	2	0	0	0	0	2	0	0	0	0	0	0	1	2	2	0	0	0	0	0	0	0	0	0	0	0	0	0	0	0	0	0	-
ENSG00000179362	HMGN2P46	processed_transcript	1	0	4	0	0	1	0	0	0	0	1	0	0	1	1	0	0	0	0	0	0	0	0	0	0	0	0	0	0	0	0	0	0	0	0	0	-
ENSG00000179406	NCRNA00174	lincRNA	1	0	1	0	0	0	0	0	0	0	0	0	1	0	0	0	0	0	0	0	0	0	0	0	0	0	0	0	0	0	0	0	0	0	0	0	-
ENSG00000179456	ZNF238	protein_coding	1	0	1	0	0	0	0	0	0	0	0	0	0	0	0	0	1	0	0	0	0	0	0	0	0	0	0	0	0	0	0	0	0	0	0	0	-
ENSG00000179528	LBX2	protein_coding	2	2	1	1	0	0	0	0	0	0	0	0	0	0	0	0	2	0	0	0	0	0	0	0	0	0	0	0	0	0	0	0	2	0	0	0	ENSG00000179528
ENSG00000179571	NBPF23	pseudogene	22	0	16	0	11	10	3	3	3	11	8	2	4	1	10	2	9	2	9	1	0	0	0	0	0	0	0	0	0	0	0	0	0	0	0	0	-
ENSG00000179611	DGKZP1	pseudogene	3	0	14	0	0	3	0	3	3	1	2	3	3	3	2	1	3	1	3	2	0	0	0	0	0	0	0	0	0	0	0	0	0	0	0	0	-
ENSG00000179766	ATP8B5P	processed_transcript	3	0	12	0	2	2	2	1	2	2	2	0	1	2	2	0	3	0	2	0	0	0	0	0	0	0	0	0	0	0	0	0	0	0	0	0	-
ENSG00000179909	ZNF154	protein_coding	4	1	7	1	1	2	0	0	1	1	0	1	3	0	0	0	1	0	0	0	0	0	0	0	0	0	0	0	0	0	0	0	1	0	0	0	ENSG00000179909
ENSG00000179997	AC010894.4	pseudogene	9	0	12	0	8	4	7	7	7	8	7	0	0	0	9	1	6	6	8	0	0	0	0	0	0	0	0	0	0	0	0	0	0	0	0	0	-
ENSG00000180105	AC017081.2	pseudogene	5	0	4	0	5	0	0	0	1	0	0	0	0	0	0	0	4	0	4	0	0	0	0	0	0	0	0	0	0	0	0	0	0	0	0	0	-
ENSG00000180138	CSNK1A1L	protein_coding	4	2	11	10	4	4	0	4	2	4	3	0	0	1	4	0	4	0	4	1	2	2	0	2	1	2	2	0	0	0	2	0	2	0	2	1	-
ENSG00000180152	AC079753.4	pseudogene	1	0	1	0	0	0	0	0	0	0	0	0	0	0	0	0	1	0	0	0	0	0	0	0	0	0	0	0	0	0	0	0	0	0	0	0	-
ENSG00000180178	AC018865.8	processed_transcript	1	0	1	0	0	0	0	0	0	0	0	0	1	0	0	0	0	0	0	0	0	0	0	0	0	0	0	0	0	0	0	0	0	0	0	0	-
ENSG00000180210	F2	protein_coding	1	0	1	0	0	0	0	0	0	1	0	0	0	0	0	0	0	0	0	0	0	0	0	0	0	0	0	0	0	0	0	0	0	0	0	0	-
ENSG00000180211	RP1-278E11.3	pseudogene	3	0	15	0	3	3	3	3	3	3	3	3	3	0	3	3	3	3	3	3	0	0	0	0	0	0	0	0	0	0	0	0	0	0	0	0	-
ENSG00000180221	RP11-179B15.2	pseudogene	1	0	13	0	1	1	1	1	1	1	1	1	1	0	1	1	1	1	0	0	0	0	0	0	0	0	0	0	0	0	0	0	0	0	0	0	-
ENSG00000180257	ZNF816	protein_coding	6	6	10	10	0	4	3	2	2	4	3	0	1	0	2	0	2	0	2	0	0	4	3	2	2	4	3	0	1	0	2	0	2	0	2	0	ENSG00000180257
ENSG00000180284	RP5-1055C14.6	pseudogene	8	0	4	0	0	2	1	2	0	0	0	0	0	0	0	0	8	0	0	0	0	0	0	0	0	0	0	0	0	0	0	0	0	0	0	0	-
ENSG00000180340	FZD2	protein_coding	1	0	1	0	0	0	0	0	0	0	0	0	0	0	0	0	1	0	0	0	0	0	0	0	0	0	0	0	0	0	0	0	0	0	0	0	-
ENSG00000180346	TIGD2	protein_coding	1	1	1	1	0	0	0	0	0	0	0	0	0	0	0	0	0	0	1	0	0	0	0	0	0	0	0	0	0	0	0	0	0	0	1	0	ENSG00000180346
ENSG00000180353	HCLS1	protein_coding	2	1	2	1	0	1	0	1	0	0	0	0	0	0	0	0	0	0	0	0	0	1	0	0	0	0	0	0	0	0	0	0	0	0	0	0	ENSG00000180353
ENSG00000180370	PAK2	protein_coding	1	1	1	1	0	0	0	0	0	0	0	0	0	0	0	0	1	0	0	0	0	0	0	0	0	0	0	0	0	0	0	0	1	0	0	0	ENSG00000180370
ENSG00000180389	ATP5EP2	protein_coding	1	0	15	0	1	1	1	1	1	1	1	1	1	1	1	1	1	1	1	0	0	0	0	0	0	0	0	0	0	0	0	0	0	0	0	0	-
ENSG00000180479	ZNF571	protein_coding	2	2	4	4	0	1	0	0	1	2	2	0	0	0	0	0	0	0	0	0	0	1	0	0	1	2	2	0	0	0	0	0	0	0	0	0	ENSG00000180479
ENSG00000180574	AC068775.1	protein_coding	5	3	15	15	3	3	3	3	5	3	4	2	3	3	1	2	4	2	4	0	2	2	2	2	3	2	3	1	2	1	1	1	2	1	3	0	ENSG00000180574
ENSG00000180592	C10orf140	protein_coding	2	2	1	1	0	0	0	0	0	0	0	0	0	0	0	0	2	0	0	0	0	0	0	0	0	0	0	0	0	0	0	0	2	0	0	0	ENSG00000180592
ENSG00000180610	ZBTB12B	pseudogene	1	0	1	0	0	0	0	0	0	1	0	0	0	0	0	0	0	0	0	0	0	0	0	0	0	0	0	0	0	0	0	0	0	0	0	0	-
ENSG00000180626	ZNF594	protein_coding	7	5	7	6	0	5	0	0	2	5	6	2	0	0	2	0	0	1	0	0	0	3	0	0	2	3	4	1	0	0	1	0	0	0	0	0	ENSG00000180626
ENSG00000180673	RP11-323K3.1	pseudogene	15	0	11	0	14	10	11	10	11	12	12	0	0	5	10	0	14	0	3	0	0	0	0	0	0	0	0	0	0	0	0	0	0	0	0	0	-
ENSG00000180764	PIPSL	processed_transcript	7	0	15	0	4	4	3	3	4	4	3	3	5	5	3	3	5	1	4	0	0	0	0	0	0	0	0	0	0	0	0	0	0	0	0	0	-
ENSG00000180855	ZNF443	protein_coding	2	2	2	2	0	1	0	0	0	0	0	0	0	0	0	0	1	0	0	0	0	1	0	0	0	0	0	0	0	0	0	0	1	0	0	0	-
ENSG00000181101	SDCCAG3P2	pseudogene	1	0	5	0	0	1	1	1	1	1	0	0	0	0	0	0	0	0	0	0	0	0	0	0	0	0	0	0	0	0	0	0	0	0	0	0	-
ENSG00000181126	HLA-P	pseudogene	1	0	3	0	0	1	0	0	0	1	0	0	0	1	0	0	0	0	0	0	0	0	0	0	0	0	0	0	0	0	0	0	0	0	0	0	-
ENSG00000181227	RP4-682C21.2	pseudogene	6	0	14	0	4	5	4	4	4	3	5	3	4	5	3	0	4	4	4	0	0	0	0	0	0	0	0	0	0	0	0	0	0	0	0	0	-
ENSG00000181260	RP11-145M9.3	pseudogene	3	0	11	0	1	1	1	1	1	3	2	0	0	1	2	0	1	0	3	0	0	0	0	0	0	0	0	0	0	0	0	0	0	0	0	0	-
ENSG00000181359	HSP90AA6P	processed_transcript	2	0	4	0	0	0	0	0	0	1	0	0	0	0	1	0	1	0	1	0	0	0	0	0	0	0	0	0	0	0	0	0	0	0	0	0	-
ENSG00000181381	DDX60L	protein_coding	6	4	5	3	0	1	0	0	1	2	1	0	0	0	0	0	1	0	0	0	0	0	0	0	1	2	1	0	0	0	0	0	0	0	0	0	-
ENSG00000181392	C19orf46	protein_coding	1	0	1	0	0	0	0	0	0	0	0	0	0	0	0	0	0	0	1	0	0	0	0	0	0	0	0	0	0	0	0	0	0	0	0	0	-
ENSG00000181433	SAGE1	protein_coding	3	1	8	7	0	2	0	1	3	0	0	1	1	0	1	1	3	0	0	0	0	0	0	1	1	0	0	1	1	0	1	1	1	0	0	0	-
ENSG00000181450	ZNF678	protein_coding	8	5	2	2	0	0	0	0	0	7	1	0	0	0	0	0	0	0	0	0	0	0	0	0	0	4	1	0	0	0	0	0	0	0	0	0	ENSG00000181450
ENSG00000181511	RP4-655L22.4	pseudogene	3	0	7	0	2	0	1	0	2	2	0	0	0	0	2	0	3	0	2	0	0	0	0	0	0	0	0	0	0	0	0	0	0	0	0	0	-
ENSG00000181524	RPL24P4	pseudogene	1	0	14	0	1	1	1	1	1	1	1	1	1	1	0	1	1	1	1	0	0	0	0	0	0	0	0	0	0	0	0	0	0	0	0	0	-
ENSG00000181722	ZBTB20	protein_coding	3	0	1	0	0	0	0	0	0	0	0	0	0	0	0	0	3	0	0	0	0	0	0	0	0	0	0	0	0	0	0	0	0	0	0	0	-
ENSG00000181744	C3orf58	protein_coding	1	0	1	0	0	0	0	0	0	0	0	0	0	0	0	0	1	0	0	0	0	0	0	0	0	0	0	0	0	0	0	0	0	0	0	0	-
ENSG00000181804	SLC9A9	protein_coding	1	1	2	2	0	1	0	1	0	0	0	0	0	0	0	0	0	0	0	0	0	1	0	1	0	0	0	0	0	0	0	0	0	0	0	0	-
ENSG00000181827	RFX7	protein_coding	1	0	1	0	0	0	0	0	0	0	0	0	0	0	0	0	1	0	0	0	0	0	0	0	0	0	0	0	0	0	0	0	0	0	0	0	-
ENSG00000181896	ZNF101	protein_coding	1	0	4	0	0	1	0	1	0	1	1	0	0	0	0	0	0	0	0	0	0	0	0	0	0	0	0	0	0	0	0	0	0	0	0	0	-
ENSG00000182141	ZNF708	protein_coding	5	5	6	6	0	1	0	0	2	2	2	0	0	0	1	0	1	0	0	0	0	1	0	0	2	2	2	0	0	0	1	0	1	0	0	0	ENSG00000182141
ENSG00000182150	C9orf102	protein_coding	1	1	1	1	1	0	0	0	0	0	0	0	0	0	0	0	0	0	0	0	1	0	0	0	0	0	0	0	0	0	0	0	0	0	0	0	-
ENSG00000182185	RAD51B	protein_coding	1	0	1	0	0	0	0	0	0	0	0	0	0	0	0	0	1	0	0	0	0	0	0	0	0	0	0	0	0	0	0	0	0	0	0	0	-
ENSG00000182197	EXT1	protein_coding	2	1	1	1	0	0	0	0	0	0	0	0	0	0	0	0	2	0	0	0	0	0	0	0	0	0	0	0	0	0	0	0	1	0	0	0	-
ENSG00000182253	SYNM	protein_coding	1	0	1	0	0	0	0	0	0	0	1	0	0	0	0	0	0	0	0	0	0	0	0	0	0	0	0	0	0	0	0	0	0	0	0	0	-
ENSG00000182308	DCAF4L1	protein_coding	2	0	1	0	0	0	0	0	0	0	0	0	0	0	0	0	2	0	0	0	0	0	0	0	0	0	0	0	0	0	0	0	0	0	0	0	-
ENSG00000182347	RP11-39K24.9	pseudogene	10	0	6	0	7	0	0	0	0	2	3	0	0	0	6	0	2	0	10	0	0	0	0	0	0	0	0	0	0	0	0	0	0	0	0	0	-
ENSG00000182351	AP000358.3	pseudogene	7	0	9	0	3	3	6	4	5	6	0	0	2	0	0	0	7	2	0	0	0	0	0	0	0	0	0	0	0	0	0	0	0	0	0	0	-
ENSG00000182492	BGN	protein_coding	1	0	1	0	0	0	0	0	0	1	0	0	0	0	0	0	0	0	0	0	0	0	0	0	0	0	0	0	0	0	0	0	0	0	0	0	-
ENSG00000182544	MFSD5	protein_coding	1	1	1	1	0	0	0	0	0	0	0	0	0	0	0	0	0	0	1	0	0	0	0	0	0	0	0	0	0	0	0	0	0	0	1	0	-
ENSG00000182568	SATB1	protein_coding	1	1	6	6	1	1	0	1	1	1	1	0	0	0	0	0	0	0	0	0	1	1	0	1	1	1	1	0	0	0	0	0	0	0	0	0	ENSG00000182568
ENSG00000182574	RP3-341D10.1	pseudogene	10	0	13	0	6	7	4	7	3	4	8	1	1	4	4	0	10	0	9	0	0	0	0	0	0	0	0	0	0	0	0	0	0	0	0	0	-
ENSG00000182621	PLCB1	protein_coding	2	1	1	1	0	0	0	0	0	0	0	0	0	0	0	0	2	0	0	0	0	0	0	0	0	0	0	0	0	0	0	0	1	0	0	0	-
ENSG00000182768	NGRN	protein_coding	1	0	3	0	0	0	1	1	0	0	0	0	0	0	0	0	1	0	0	0	0	0	0	0	0	0	0	0	0	0	0	0	0	0	0	0	-
ENSG00000182793	GSTA5	protein_coding	2	1	1	1	0	0	0	0	2	0	0	0	0	0	0	0	0	0	0	0	0	0	0	0	1	0	0	0	0	0	0	0	0	0	0	0	-
ENSG00000182814	FUNDC2P2	processed_transcript	1	0	3	0	0	1	1	0	1	0	0	0	0	0	0	0	0	0	0	0	0	0	0	0	0	0	0	0	0	0	0	0	0	0	0	0	-
ENSG00000182841	RP1-222E13.10	processed_transcript	8	0	7	0	0	1	0	1	0	2	1	0	0	0	3	0	3	2	0	0	0	0	0	0	0	0	0	0	0	0	0	0	0	0	0	0	-
ENSG00000182890	GLUD2	protein_coding	5	2	16	15	2	3	5	3	3	1	5	4	4	3	2	2	4	2	5	2	1	1	2	1	1	0	2	2	2	1	1	1	2	1	2	1	-
ENSG00000182903	ZNF721	protein_coding	5	4	12	9	4	1	1	0	1	0	4	2	1	0	2	3	1	4	1	0	3	1	0	0	1	0	3	1	0	0	1	2	0	3	1	0	-
ENSG00000182921	RP11-24E1.1	pseudogene	7	0	11	0	1	5	1	6	1	3	1	0	0	0	3	2	1	1	0	0	0	0	0	0	0	0	0	0	0	0	0	0	0	0	0	0	-
ENSG00000182985	CADM1	protein_coding	2	0	1	0	0	0	0	0	0	0	0	0	0	0	0	0	2	0	0	0	0	0	0	0	0	0	0	0	0	0	0	0	0	0	0	0	-
ENSG00000183023	SLC8A1	protein_coding	2	0	2	0	0	0	0	0	0	0	1	0	0	0	0	0	1	0	0	0	0	0	0	0	0	0	0	0	0	0	0	0	0	0	0	0	-
ENSG00000183091	NEB	protein_coding	2	0	2	0	1	1	0	0	0	0	0	0	0	0	0	0	0	0	0	0	0	0	0	0	0	0	0	0	0	0	0	0	0	0	0	0	-
ENSG00000183098	GPC6	protein_coding	5	0	1	0	0	0	0	0	0	0	0	0	0	0	0	0	5	0	0	0	0	0	0	0	0	0	0	0	0	0	0	0	0	0	0	0	-
ENSG00000183171	RP11-49C9.2	pseudogene	30	0	15	0	21	14	13	23	23	20	23	7	12	9	20	0	20	3	14	16	0	0	0	0	0	0	0	0	0	0	0	0	0	0	0	0	-
ENSG00000183199	AC093768.1	pseudogene	1	0	12	0	1	1	1	1	0	1	1	0	1	1	1	1	0	0	1	1	0	0	0	0	0	0	0	0	0	0	0	0	0	0	0	0	-
ENSG00000183206	POTEC	protein_coding	1	1	1	1	0	0	0	0	0	0	0	1	0	0	0	0	0	0	0	0	0	0	0	0	0	0	0	1	0	0	0	0	0	0	0	0	-
ENSG00000183239	RP5-1120P11.4	pseudogene	1	0	1	0	0	0	0	0	0	0	1	0	0	0	0	0	0	0	0	0	0	0	0	0	0	0	0	0	0	0	0	0	0	0	0	0	-
ENSG00000183248	AC010336.1	protein_coding	1	1	1	1	0	0	0	0	0	0	0	0	0	0	0	0	0	0	1	0	0	0	0	0	0	0	0	0	0	0	0	0	0	0	1	0	ENSG00000183248
ENSG00000183308	AC005037.3	processed_transcript	8	0	8	0	3	2	4	0	0	0	3	3	4	5	0	0	0	1	0	0	0	0	0	0	0	0	0	0	0	0	0	0	0	0	0	0	-
ENSG00000183347	GBP6	protein_coding	1	0	1	0	0	0	0	0	0	0	0	0	0	0	0	0	1	0	0	0	0	0	0	0	0	0	0	0	0	0	0	0	0	0	0	0	-
ENSG00000183434	TFDP3	protein_coding	2	1	8	8	2	2	2	2	2	0	0	0	0	0	2	0	1	0	1	0	1	1	1	1	1	0	0	0	0	0	1	0	1	0	1	0	-
ENSG00000183506	PI4KAP2	processed_transcript	2	0	2	0	0	1	0	0	0	0	0	0	0	0	0	0	2	0	0	0	0	0	0	0	0	0	0	0	0	0	0	0	0	0	0	0	-
ENSG00000183508	FAM46C	protein_coding	1	0	1	0	0	0	0	0	0	0	0	0	0	0	0	0	1	0	0	0	0	0	0	0	0	0	0	0	0	0	0	0	0	0	0	0	-
ENSG00000183513	COA5	protein_coding	1	1	2	2	1	0	1	0	0	0	0	0	0	0	0	0	0	0	0	0	1	0	1	0	0	0	0	0	0	0	0	0	0	0	0	0	-
ENSG00000183586	HMGN3P1	pseudogene	12	0	16	0	12	11	10	10	12	11	11	9	12	6	12	12	8	1	11	5	0	0	0	0	0	0	0	0	0	0	0	0	0	0	0	0	-
ENSG00000183604	RP11-347C12.2	processed_transcript	1	0	3	0	0	1	0	1	0	0	0	0	0	0	0	0	1	0	0	0	0	0	0	0	0	0	0	0	0	0	0	0	0	0	0	0	-
ENSG00000183647	ZNF530	protein_coding	5	3	3	2	0	5	0	0	0	1	0	0	0	0	1	0	0	0	0	0	0	3	0	0	0	1	0	0	0	0	0	0	0	0	0	0	ENSG00000183647
ENSG00000183722	LHFP	protein_coding	3	1	1	1	0	0	0	0	0	0	0	0	0	0	0	0	3	0	0	0	0	0	0	0	0	0	0	0	0	0	0	0	1	0	0	0	-
ENSG00000183808	RBM12B	protein_coding	1	1	1	1	0	0	0	0	0	0	0	0	0	0	0	0	0	0	1	0	0	0	0	0	0	0	0	0	0	0	0	0	0	0	1	0	ENSG00000183808
ENSG00000183873	SCN5A	protein_coding	1	0	1	0	0	0	0	0	0	0	0	0	0	0	0	0	1	0	0	0	0	0	0	0	0	0	0	0	0	0	0	0	0	0	0	0	-
ENSG00000183878	UTY	protein_coding	1	1	1	1	0	0	0	0	0	0	0	0	0	0	0	0	1	0	0	0	0	0	0	0	0	0	0	0	0	0	0	0	1	0	0	0	ENSG00000183878
ENSG00000183929	DUSP5P	pseudogene	5	0	3	0	0	3	0	0	1	3	0	0	0	0	0	0	0	0	0	0	0	0	0	0	0	0	0	0	0	0	0	0	0	0	0	0	-
ENSG00000183943	PRKX	protein_coding	1	0	1	0	0	0	1	0	0	0	0	0	0	0	0	0	0	0	0	0	0	0	0	0	0	0	0	0	0	0	0	0	0	0	0	0	-
ENSG00000184007	PTP4A2	protein_coding	1	0	1	0	0	0	0	0	0	0	0	0	0	0	0	0	1	0	0	0	0	0	0	0	0	0	0	0	0	0	0	0	0	0	0	0	-
ENSG00000184115	RP13-1039J1.2	processed_transcript	1	0	7	0	1	1	0	0	1	0	1	0	0	0	0	0	1	1	1	0	0	0	0	0	0	0	0	0	0	0	0	0	0	0	0	0	-
ENSG00000184139	RP11-745L13.1	pseudogene	1	0	1	0	0	0	0	0	0	1	0	0	0	0	0	0	0	0	0	0	0	0	0	0	0	0	0	0	0	0	0	0	0	0	0	0	-
ENSG00000184232	OAF	protein_coding	1	1	1	1	0	0	0	0	0	0	0	0	0	0	0	0	0	0	1	0	0	0	0	0	0	0	0	0	0	0	0	0	0	0	1	0	-
ENSG00000184260	HIST2H2AC	protein_coding	1	0	1	0	0	0	0	0	0	0	0	0	0	0	0	0	1	0	0	0	0	0	0	0	0	0	0	0	0	0	0	0	0	0	0	0	-
ENSG00000184347	SLIT3	protein_coding	15	4	5	5	2	1	0	1	0	3	0	0	0	0	0	0	12	0	0	0	2	1	0	1	0	2	0	0	0	0	0	0	2	0	0	0	ENSG00000184347
ENSG00000184349	EFNA5	protein_coding	2	0	1	0	0	0	0	0	0	0	0	0	0	0	0	0	2	0	0	0	0	0	0	0	0	0	0	0	0	0	0	0	0	0	0	0	-
ENSG00000184384	MAML2	protein_coding	1	0	1	0	0	0	0	0	0	0	0	0	0	0	0	0	1	0	0	0	0	0	0	0	0	0	0	0	0	0	0	0	0	0	0	0	-
ENSG00000184428	TOP1MT	protein_coding	1	1	1	1	0	0	0	0	0	0	0	0	0	0	0	0	0	1	0	0	0	0	0	0	0	0	0	0	0	0	0	0	0	1	0	0	-
ENSG00000184588	PDE4B	protein_coding	1	0	1	0	0	0	0	0	0	0	0	0	0	0	0	0	1	0	0	0	0	0	0	0	0	0	0	0	0	0	0	0	0	0	0	0	-
ENSG00000184613	NELL2	protein_coding	2	2	2	2	1	1	0	0	0	0	0	0	0	0	0	0	0	0	0	0	1	1	0	0	0	0	0	0	0	0	0	0	0	0	0	0	-
ENSG00000184617	ZNF840	pseudogene	1	0	1	0	0	0	0	0	1	0	0	0	0	0	0	0	0	0	0	0	0	0	0	0	0	0	0	0	0	0	0	0	0	0	0	0	-
ENSG00000184635	ZNF93	protein_coding	6	6	3	3	2	0	0	0	0	0	4	1	0	0	0	0	0	0	0	0	2	0	0	0	0	0	4	1	0	0	0	0	0	0	0	0	ENSG00000184635
ENSG00000184669	RP11-466H18.2	processed_transcript	3	0	1	0	0	0	0	0	3	0	0	0	0	0	0	0	0	0	0	0	0	0	0	0	0	0	0	0	0	0	0	0	0	0	0	0	-
ENSG00000184682	C11orf89	protein_coding	1	0	2	0	0	1	0	0	0	0	0	0	0	1	0	0	0	0	0	0	0	0	0	0	0	0	0	0	0	0	0	0	0	0	0	0	-
ENSG00000184708	EIF4ENIF1	protein_coding	3	0	1	0	0	0	0	0	0	0	0	0	0	0	0	0	3	0	0	0	0	0	0	0	0	0	0	0	0	0	0	0	0	0	0	0	-
ENSG00000184856	NCRNA00308	lincRNA	1	0	2	0	1	0	0	0	0	0	0	0	0	0	0	0	1	0	0	0	0	0	0	0	0	0	0	0	0	0	0	0	0	0	0	0	-
ENSG00000184937	WT1	protein_coding	1	0	1	0	0	0	0	0	0	0	0	0	0	0	0	0	1	0	0	0	0	0	0	0	0	0	0	0	0	0	0	0	0	0	0	0	-
ENSG00000184956	MUC6	protein_coding	1	1	5	5	0	0	0	0	1	1	1	0	0	0	1	1	0	0	0	0	0	0	0	0	1	1	1	0	0	0	1	1	0	0	0	0	-
ENSG00000185008	ROBO2	protein_coding	3	0	1	0	0	0	0	0	0	0	0	0	0	0	0	0	3	0	0	0	0	0	0	0	0	0	0	0	0	0	0	0	0	0	0	0	-
ENSG00000185031	RP11-182I10.4	pseudogene	14	0	5	0	0	4	0	5	1	7	0	0	0	0	0	0	4	0	0	0	0	0	0	0	0	0	0	0	0	0	0	0	0	0	0	0	-
ENSG00000185069	KRT76	protein_coding	2	0	1	0	0	0	0	0	2	0	0	0	0	0	0	0	0	0	0	0	0	0	0	0	0	0	0	0	0	0	0	0	0	0	0	0	-
ENSG00000185104	FAF1	protein_coding	1	1	7	7	1	0	1	1	1	0	1	0	0	0	0	0	1	0	1	0	1	0	1	1	1	0	1	0	0	0	0	0	1	0	1	0	-
ENSG00000185275	CD24P4	pseudogene	1	0	7	0	0	1	1	0	0	0	1	0	0	1	0	0	1	1	1	0	0	0	0	0	0	0	0	0	0	0	0	0	0	0	0	0	-
ENSG00000185324	CDK10	protein_coding	4	2	4	2	0	2	1	1	0	0	0	0	0	0	2	0	0	0	0	0	0	0	0	1	0	0	0	0	0	0	2	0	0	0	0	0	-
ENSG00000185344	ATP6V0A2	protein_coding	1	0	1	0	0	0	0	1	0	0	0	0	0	0	0	0	0	0	0	0	0	0	0	0	0	0	0	0	0	0	0	0	0	0	0	0	-
ENSG00000185404	SP140L	protein_coding	1	0	2	0	0	1	0	0	0	0	0	0	0	1	0	0	0	0	0	0	0	0	0	0	0	0	0	0	0	0	0	0	0	0	0	0	-
ENSG00000185485	SDHAP1	processed_transcript	2	0	15	0	1	1	1	1	1	1	1	2	1	1	2	1	1	1	1	0	0	0	0	0	0	0	0	0	0	0	0	0	0	0	0	0	-
ENSG00000185532	PRKG1	protein_coding	3	0	1	0	0	0	0	0	0	0	0	0	0	0	0	0	3	0	0	0	0	0	0	0	0	0	0	0	0	0	0	0	0	0	0	0	-
ENSG00000185567	AHNAK2	protein_coding	7	6	4	4	0	5	0	1	1	0	2	0	0	0	0	0	0	0	0	0	0	4	0	1	1	0	2	0	0	0	0	0	0	0	0	0	ENSG00000185567
ENSG00000185607	ACTBP7	pseudogene	4	0	2	0	0	0	0	0	0	0	0	2	3	0	0	0	0	0	0	0	0	0	0	0	0	0	0	0	0	0	0	0	0	0	0	0	-
ENSG00000185630	PBX1	protein_coding	1	0	1	0	0	0	0	0	0	0	0	0	0	0	0	0	1	0	0	0	0	0	0	0	0	0	0	0	0	0	0	0	0	0	0	0	-
ENSG00000185640	KRT79	protein_coding	1	0	1	0	0	0	0	0	0	0	0	0	0	0	1	0	0	0	0	0	0	0	0	0	0	0	0	0	0	0	0	0	0	0	0	0	-
ENSG00000185650	ZFP36L1	protein_coding	3	0	2	0	0	0	1	0	0	0	0	0	0	0	0	0	3	0	0	0	0	0	0	0	0	0	0	0	0	0	0	0	0	0	0	0	-
ENSG00000185670	ZBTB3	protein_coding	1	1	1	1	0	0	0	0	0	0	0	0	0	0	0	0	0	0	1	0	0	0	0	0	0	0	0	0	0	0	0	0	0	0	1	0	-
ENSG00000185716	C16orf52	lincRNA	2	0	1	0	0	0	0	0	0	0	0	0	0	0	0	0	2	0	0	0	0	0	0	0	0	0	0	0	0	0	0	0	0	0	0	0	-
ENSG00000185728	YTHDF3	lincRNA	2	0	1	0	0	0	0	0	0	0	0	0	0	0	0	0	2	0	0	0	0	0	0	0	0	0	0	0	0	0	0	0	0	0	0	0	-
ENSG00000185811	IKZF1	protein_coding	1	0	1	0	0	0	0	0	0	0	0	0	0	0	0	0	1	0	0	0	0	0	0	0	0	0	0	0	0	0	0	0	0	0	0	0	-
ENSG00000185920	PTCH1	protein_coding	1	0	1	0	0	0	0	0	0	0	0	0	0	0	0	0	0	0	1	0	0	0	0	0	0	0	0	0	0	0	0	0	0	0	0	0	-
ENSG00000185947	ZNF267	protein_coding	1	0	1	0	0	0	0	0	1	0	0	0	0	0	0	0	0	0	0	0	0	0	0	0	0	0	0	0	0	0	0	0	0	0	0	0	-
ENSG00000185986	SDHAP3	processed_transcript	3	0	3	0	0	0	0	0	0	0	0	1	0	0	0	0	2	0	1	0	0	0	0	0	0	0	0	0	0	0	0	0	0	0	0	0	-
ENSG00000186019	ZNF224	protein_coding	2	1	8	8	0	2	0	0	2	2	2	2	2	0	1	0	0	2	0	0	0	1	0	0	1	1	1	1	1	0	1	0	0	1	0	0	ENSG00000186019
ENSG00000186026	ZNF284	protein_coding	6	3	6	5	2	2	0	3	0	0	1	0	3	0	0	0	5	0	0	0	2	2	0	3	0	0	0	0	3	0	0	0	3	0	0	0	ENSG00000186026
ENSG00000186049	KRT73	protein_coding	1	1	2	2	0	0	1	0	1	0	0	0	0	0	0	0	0	0	0	0	0	0	1	0	1	0	0	0	0	0	0	0	0	0	0	0	ENSG00000186049
ENSG00000186082	RP11-698N11.3	pseudogene	2	0	8	0	1	0	1	0	0	1	1	0	0	0	0	1	1	2	1	0	0	0	0	0	0	0	0	0	0	0	0	0	0	0	0	0	-
ENSG00000186104	CYP2R1	protein_coding	1	1	1	1	0	0	0	0	0	0	0	0	0	0	0	0	0	0	1	0	0	0	0	0	0	0	0	0	0	0	0	0	0	0	1	0	ENSG00000186104
ENSG00000186115	CYP4F2	protein_coding	12	6	5	4	6	0	2	0	0	0	0	0	0	0	0	2	2	1	0	0	4	0	1	0	0	0	0	0	0	0	0	1	1	0	0	0	ENSG00000186115
ENSG00000186152	LILRP1	pseudogene	3	0	3	0	0	2	0	1	0	1	0	0	0	0	0	0	0	0	0	0	0	0	0	0	0	0	0	0	0	0	0	0	0	0	0	0	-
ENSG00000186160	CYP4Z1	protein_coding	2	1	1	1	0	0	2	0	0	0	0	0	0	0	0	0	0	0	0	0	0	0	1	0	0	0	0	0	0	0	0	0	0	0	0	0	-
ENSG00000186162	CIDECP	processed_transcript	2	0	2	0	0	1	0	1	0	0	0	0	0	0	0	0	0	0	0	0	0	0	0	0	0	0	0	0	0	0	0	0	0	0	0	0	-
ENSG00000186187	ZNRF1	protein_coding	1	0	1	0	0	0	0	0	0	0	0	0	0	0	0	0	1	0	0	0	0	0	0	0	0	0	0	0	0	0	0	0	0	0	0	0	-
ENSG00000186204	CYP4F12	protein_coding	2	2	2	2	1	0	0	0	0	0	0	0	0	0	0	0	1	0	0	0	1	0	0	0	0	0	0	0	0	0	0	0	1	0	0	0	-
ENSG00000186230	ZNF749	protein_coding	3	2	11	11	2	3	2	1	2	1	2	0	0	0	2	0	1	2	2	0	1	2	1	1	1	1	1	0	0	0	1	0	1	1	1	0	-
ENSG00000186272	ZNF17	protein_coding	1	1	9	9	1	1	1	1	1	1	1	0	0	0	1	0	0	1	0	0	1	1	1	1	1	1	1	0	0	0	1	0	0	1	0	0	-
ENSG00000186442	KRT3	protein_coding	3	2	2	2	0	0	0	0	2	0	0	0	0	0	1	0	0	0	0	0	0	0	0	0	1	0	0	0	0	0	1	0	0	0	0	0	ENSG00000186442
ENSG00000186472	PCLO	protein_coding	2	2	2	2	0	0	0	0	0	2	1	0	0	0	0	0	0	0	0	0	0	0	0	0	0	2	1	0	0	0	0	0	0	0	0	0	-
ENSG00000186481	ANKRD20A5P	pseudogene	5	0	4	0	3	0	0	0	1	0	1	0	0	0	2	0	0	0	0	0	0	0	0	0	0	0	0	0	0	0	0	0	0	0	0	0	-
ENSG00000186529	CYP4F3	protein_coding	4	1	3	2	3	0	0	0	0	0	0	0	0	0	0	1	2	0	0	0	1	0	0	0	0	0	0	0	0	0	0	0	1	0	0	0	-
ENSG00000186543	RP11-293F5.4	pseudogene	3	0	4	0	0	0	0	0	1	0	0	0	1	0	1	0	2	0	0	0	0	0	0	0	0	0	0	0	0	0	0	0	0	0	0	0	-
ENSG00000186638	KIF24	protein_coding	1	1	1	1	0	0	0	0	0	0	0	0	0	0	0	0	0	0	1	0	0	0	0	0	0	0	0	0	0	0	0	0	0	0	1	0	ENSG00000186638
ENSG00000186642	PDE2A	protein_coding	3	0	1	0	0	0	0	0	0	0	0	0	0	0	0	0	3	0	0	0	0	0	0	0	0	0	0	0	0	0	0	0	0	0	0	0	-
ENSG00000186704	AC114737.4	pseudogene	1	0	3	0	0	0	1	0	0	0	1	0	0	0	0	0	0	0	1	0	0	0	0	0	0	0	0	0	0	0	0	0	0	0	0	0	-
ENSG00000186777	ZNF732	protein_coding	1	1	1	1	0	0	0	0	0	0	0	0	1	0	0	0	0	0	0	0	0	0	0	0	0	0	0	0	1	0	0	0	0	0	0	0	-
ENSG00000186814	ZSCAN30	protein_coding	3	1	5	4	1	1	0	0	1	2	0	1	0	0	0	0	0	0	0	0	0	1	0	0	1	1	0	1	0	0	0	0	0	0	0	0	-
ENSG00000186832	KRT16	protein_coding	3	0	4	0	0	0	2	0	1	0	0	0	0	1	2	0	0	0	0	0	0	0	0	0	0	0	0	0	0	0	0	0	0	0	0	0	-
ENSG00000186862	PDZD7	protein_coding	1	1	1	1	0	0	0	0	0	0	0	0	0	0	0	0	1	0	0	0	0	0	0	0	0	0	0	0	0	0	0	0	1	0	0	0	-
ENSG00000187079	TEAD1	protein_coding	4	1	1	1	0	0	0	0	0	0	0	0	0	0	0	0	4	0	0	0	0	0	0	0	0	0	0	0	0	0	0	0	1	0	0	0	ENSG00000187079
ENSG00000187116	LILRA5	protein_coding	2	2	1	1	0	0	0	2	0	0	0	0	0	0	0	0	0	0	0	0	0	0	0	2	0	0	0	0	0	0	0	0	0	0	0	0	ENSG00000187116
ENSG00000187118	CMC1	protein_coding	1	1	1	1	0	1	0	0	0	0	0	0	0	0	0	0	0	0	0	0	0	1	0	0	0	0	0	0	0	0	0	0	0	0	0	0	ENSG00000187118
ENSG00000187122	SLIT1	protein_coding	1	1	2	2	0	0	0	0	0	0	0	0	1	0	0	0	1	0	0	0	0	0	0	0	0	0	0	0	1	0	0	0	1	0	0	0	ENSG00000187122
ENSG00000187172	BAGE2	processed_transcript	2	0	10	0	2	1	1	1	1	1	1	0	1	0	1	0	0	0	0	1	0	0	0	0	0	0	0	0	0	0	0	0	0	0	0	0	-
ENSG00000187187	ZNF546	protein_coding	4	1	4	2	0	0	0	2	0	3	2	0	0	0	0	0	0	0	2	0	0	0	0	0	0	1	0	0	0	0	0	0	0	0	1	0	ENSG00000187187
ENSG00000187242	KRT12	protein_coding	3	2	1	1	0	0	0	0	0	0	0	0	0	0	3	0	0	0	0	0	0	0	0	0	0	0	0	0	0	0	2	0	0	0	0	0	-
ENSG00000187266	EPOR	protein_coding	1	1	1	1	0	0	1	0	0	0	0	0	0	0	0	0	0	0	0	0	0	0	1	0	0	0	0	0	0	0	0	0	0	0	0	0	ENSG00000187266
ENSG00000187555	USP7	protein_coding	1	0	2	0	0	0	0	0	0	1	0	0	0	0	0	0	1	0	0	0	0	0	0	0	0	0	0	0	0	0	0	0	0	0	0	0	-
ENSG00000187686	RP11-687M24.3	processed_transcript	1	0	3	0	1	0	0	0	0	0	0	0	0	0	0	1	0	1	0	0	0	0	0	0	0	0	0	0	0	0	0	0	0	0	0	0	-
ENSG00000187688	TRPV2	protein_coding	1	1	1	1	0	0	0	0	0	0	0	0	0	1	0	0	0	0	0	0	0	0	0	0	0	0	0	0	0	1	0	0	0	0	0	0	-
ENSG00000187811	AP000867.1	protein_coding	1	1	1	1	0	1	0	0	0	0	0	0	0	0	0	0	0	0	0	0	0	1	0	0	0	0	0	0	0	0	0	0	0	0	0	0	-
ENSG00000187848	P2RX2	protein_coding	2	1	1	1	0	0	0	0	2	0	0	0	0	0	0	0	0	0	0	0	0	0	0	0	1	0	0	0	0	0	0	0	0	0	0	0	ENSG00000187848
ENSG00000187984	ANKRD19P	processed_transcript	2	0	4	0	0	0	1	0	0	0	0	0	2	0	1	0	1	0	0	0	0	0	0	0	0	0	0	0	0	0	0	0	0	0	0	0	-
ENSG00000188013	MEIS3P2	processed_transcript	7	0	7	0	0	0	1	1	1	5	3	0	4	1	0	0	0	0	0	0	0	0	0	0	0	0	0	0	0	0	0	0	0	0	0	0	-
ENSG00000188029	CTSL3	processed_transcript	7	0	9	0	6	5	5	6	2	4	3	0	0	3	0	0	0	0	5	0	0	0	0	0	0	0	0	0	0	0	0	0	0	0	0	0	-
ENSG00000188033	ZNF490	protein_coding	1	0	4	0	0	0	0	1	0	0	0	0	0	0	1	0	1	1	0	0	0	0	0	0	0	0	0	0	0	0	0	0	0	0	0	0	-
ENSG00000188078	RP5-1119A7.11	pseudogene	4	0	5	0	0	4	0	3	3	0	1	0	0	0	0	0	1	0	0	0	0	0	0	0	0	0	0	0	0	0	0	0	0	0	0	0	-
ENSG00000188112	C6orf132	protein_coding	1	1	3	3	0	0	0	0	0	0	1	0	1	0	0	0	1	0	0	0	0	0	0	0	0	0	1	0	1	0	0	0	1	0	0	0	-
ENSG00000188171	ZNF626	protein_coding	5	5	3	3	0	0	0	0	0	1	3	0	0	0	0	0	0	1	0	0	0	0	0	0	0	1	3	0	0	0	0	0	0	1	0	0	ENSG00000188171
ENSG00000188215	DCUN1D3	protein_coding	2	0	1	0	0	0	0	0	0	0	0	0	0	0	0	0	2	0	0	0	0	0	0	0	0	0	0	0	0	0	0	0	0	0	0	0	-
ENSG00000188219	AC131180.1	protein_coding	2	1	3	3	0	0	0	0	0	0	0	1	2	0	1	0	0	0	0	0	0	0	0	0	0	0	0	1	1	0	1	0	0	0	0	0	-
ENSG00000188243	COMMD6	protein_coding	1	1	1	1	0	0	0	0	0	0	1	0	0	0	0	0	0	0	0	0	0	0	0	0	0	0	1	0	0	0	0	0	0	0	0	0	-
ENSG00000188295	ZNF669	protein_coding	2	2	3	3	0	0	2	0	0	1	0	0	0	0	0	0	2	0	0	0	0	0	2	0	0	1	0	0	0	0	0	0	2	0	0	0	ENSG00000188295
ENSG00000188315	C3orf62	protein_coding	1	1	1	1	0	0	0	0	0	0	1	0	0	0	0	0	0	0	0	0	0	0	0	0	0	0	1	0	0	0	0	0	0	0	0	0	ENSG00000188315
ENSG00000188338	SLC38A3	lincRNA	1	0	1	0	0	0	0	0	0	0	0	0	0	0	0	0	1	0	0	0	0	0	0	0	0	0	0	0	0	0	0	0	0	0	0	0	-
ENSG00000188342	GTF2F2	protein_coding	3	1	1	1	0	0	0	0	0	0	0	0	0	0	0	0	3	0	0	0	0	0	0	0	0	0	0	0	0	0	0	0	1	0	0	0	-
ENSG00000188343	FAM92A1	protein_coding	1	1	1	1	0	0	1	0	0	0	0	0	0	0	0	0	0	0	0	0	0	0	1	0	0	0	0	0	0	0	0	0	0	0	0	0	ENSG00000188343
ENSG00000188383	AC018892.9	pseudogene	1	0	1	0	0	0	0	0	1	0	0	0	0	0	0	0	0	0	0	0	0	0	0	0	0	0	0	0	0	0	0	0	0	0	0	0	-
ENSG00000188388	AC044860.1	pseudogene	2	0	1	0	0	0	0	0	0	0	0	2	0	0	0	0	0	0	0	0	0	0	0	0	0	0	0	0	0	0	0	0	0	0	0	0	-
ENSG00000188451	SRP72P2	pseudogene	18	0	16	0	16	16	16	15	13	16	16	5	6	8	9	12	17	8	6	2	0	0	0	0	0	0	0	0	0	0	0	0	0	0	0	0	-
ENSG00000188459	WASF4P	pseudogene	3	0	14	0	1	1	1	2	1	1	2	2	1	0	2	1	3	2	3	0	0	0	0	0	0	0	0	0	0	0	0	0	0	0	0	0	-
ENSG00000188460	ACTBP11	pseudogene	3	0	7	0	1	3	0	1	1	1	0	0	0	0	0	0	1	0	1	0	0	0	0	0	0	0	0	0	0	0	0	0	0	0	0	0	-
ENSG00000188786	MTF1	protein_coding	1	0	1	0	0	0	0	0	0	0	0	0	0	0	0	0	1	0	0	0	0	0	0	0	0	0	0	0	0	0	0	0	0	0	0	0	-
ENSG00000188831	AL137226.1	processed_transcript	1	0	1	0	0	0	0	0	0	0	0	0	0	0	1	0	0	0	0	0	0	0	0	0	0	0	0	0	0	0	0	0	0	0	0	0	-
ENSG00000188856	RPSAP47	pseudogene	1	0	1	0	0	0	0	0	0	0	0	0	0	0	0	0	0	1	0	0	0	0	0	0	0	0	0	0	0	0	0	0	0	0	0	0	-
ENSG00000188897	AC099489.1	protein_coding	1	1	1	1	0	0	0	0	0	0	0	0	0	0	0	0	1	0	0	0	0	0	0	0	0	0	0	0	0	0	0	0	1	0	0	0	-
ENSG00000188994	ZNF292	protein_coding	1	0	1	0	0	0	0	0	0	0	0	0	1	0	0	0	0	0	0	0	0	0	0	0	0	0	0	0	0	0	0	0	0	0	0	0	-
ENSG00000189039	VSIG6	IG_V_gene	1	0	1	0	1	0	0	0	0	0	0	0	0	0	0	0	0	0	0	0	0	0	0	0	0	0	0	0	0	0	0	0	0	0	0	0	-
ENSG00000189050	RNFT1	protein_coding	1	0	1	0	0	0	0	0	0	0	0	0	0	0	0	0	1	0	0	0	0	0	0	0	0	0	0	0	0	0	0	0	0	0	0	0	-
ENSG00000189079	ARID2	protein_coding	3	0	1	0	0	0	0	0	0	0	0	0	0	0	0	0	3	0	0	0	0	0	0	0	0	0	0	0	0	0	0	0	0	0	0	0	-
ENSG00000189089	RIMKLBP1	pseudogene	6	0	11	0	4	4	3	3	3	3	3	0	0	3	3	0	5	0	4	0	0	0	0	0	0	0	0	0	0	0	0	0	0	0	0	0	-
ENSG00000189136	AC048382.3	processed_transcript	4	0	15	0	2	2	2	1	2	1	2	0	1	2	2	1	2	3	1	1	0	0	0	0	0	0	0	0	0	0	0	0	0	0	0	0	-
ENSG00000189144	ZNF573	protein_coding	4	2	6	3	0	1	0	0	1	3	3	1	0	0	0	0	0	2	0	0	0	1	0	0	0	1	1	0	0	0	0	0	0	0	0	0	ENSG00000189144
ENSG00000189145	RP11-77G22.2	pseudogene	1	0	2	0	0	0	0	1	0	0	0	0	0	0	0	0	0	1	0	0	0	0	0	0	0	0	0	0	0	0	0	0	0	0	0	0	-
ENSG00000189149	NCRNA00169	lincRNA	1	0	1	0	0	0	0	0	0	0	0	0	0	0	0	0	1	0	0	0	0	0	0	0	0	0	0	0	0	0	0	0	0	0	0	0	-
ENSG00000189159	HN1	protein_coding	1	1	1	1	0	0	0	0	0	1	0	0	0	0	0	0	0	0	0	0	0	0	0	0	0	1	0	0	0	0	0	0	0	0	0	0	-
ENSG00000189164	ZNF527	protein_coding	1	0	3	0	0	0	0	0	0	1	1	0	1	0	0	0	0	0	0	0	0	0	0	0	0	0	0	0	0	0	0	0	0	0	0	0	-
ENSG00000189166	TNRC18C	pseudogene	3	0	5	0	1	0	0	1	1	0	0	1	2	0	0	0	0	0	0	0	0	0	0	0	0	0	0	0	0	0	0	0	0	0	0	0	-
ENSG00000189184	PCDH18	protein_coding	1	0	1	0	0	0	0	0	0	0	0	0	0	0	0	0	1	0	0	0	0	0	0	0	0	0	0	0	0	0	0	0	0	0	0	0	-
ENSG00000189186	RP11-501H19.3	pseudogene	3	0	3	0	0	3	0	0	3	0	0	0	0	0	0	0	0	0	1	0	0	0	0	0	0	0	0	0	0	0	0	0	0	0	0	0	-
ENSG00000189190	ZNF600	protein_coding	5	3	7	4	0	3	0	1	1	2	1	1	0	0	1	0	0	0	0	0	0	2	0	0	0	1	1	0	0	0	1	0	0	0	0	0	ENSG00000189190
ENSG00000189212	DPY19L2P1	processed_transcript	5	0	3	0	0	0	0	0	3	0	0	0	0	0	2	0	3	0	0	0	0	0	0	0	0	0	0	0	0	0	0	0	0	0	0	0	-
ENSG00000189332	RP11-113D6.10	protein_coding	2	1	3	1	0	1	0	0	0	2	0	0	0	0	1	0	0	0	0	0	0	0	0	0	0	1	0	0	0	0	0	0	0	0	0	0	-
ENSG00000189337	KAZN	protein_coding	1	1	1	1	0	0	0	0	0	0	0	0	0	0	0	0	1	0	0	0	0	0	0	0	0	0	0	0	0	0	0	0	1	0	0	0	ENSG00000189337
ENSG00000189369	GSPT2	protein_coding	1	1	2	2	0	0	1	0	1	0	0	0	0	0	0	0	0	0	0	0	0	0	1	0	1	0	0	0	0	0	0	0	0	0	0	0	-
ENSG00000196081	ZNF724P	protein_coding	4	3	4	4	1	2	0	0	0	2	2	0	0	0	0	0	0	0	0	0	1	2	0	0	0	2	1	0	0	0	0	0	0	0	0	0	ENSG00000196081
ENSG00000196092	PAX5	protein_coding	1	0	1	0	0	1	0	0	0	0	0	0	0	0	0	0	0	0	0	0	0	0	0	0	0	0	0	0	0	0	0	0	0	0	0	0	-
ENSG00000196109	ZNF676	protein_coding	7	4	6	3	5	2	0	0	0	1	0	0	0	1	0	0	1	0	1	0	4	1	0	0	0	0	0	0	0	1	0	0	0	0	0	0	ENSG00000196109
ENSG00000196116	TDRD7	protein_coding	2	1	1	1	0	0	0	0	0	0	0	0	0	0	0	0	2	0	0	0	0	0	0	0	0	0	0	0	0	0	0	0	1	0	0	0	-
ENSG00000196126	HLA-DRB1	protein_coding	2	2	2	2	0	0	0	1	0	0	0	0	0	0	0	0	1	0	0	0	0	0	0	1	0	0	0	0	0	0	0	0	1	0	0	0	ENSG00000196126
ENSG00000196172	ZNF681	protein_coding	15	9	9	8	4	4	2	3	10	8	5	0	0	0	2	0	2	0	0	0	2	3	2	0	6	5	2	0	0	0	1	0	1	0	0	0	ENSG00000196172
ENSG00000196247	ZNF107	protein_coding	2	2	3	3	1	0	0	0	0	1	0	0	0	0	0	0	0	0	1	0	1	0	0	0	0	1	0	0	0	0	0	0	0	0	1	0	ENSG00000196247
ENSG00000196267	ZNF836	protein_coding	4	2	8	7	1	2	2	0	1	1	2	0	0	0	0	0	2	1	0	0	1	2	2	0	1	1	2	0	0	0	0	0	0	1	0	0	ENSG00000196267
ENSG00000196268	ZNF493	protein_coding	6	5	8	7	2	1	0	0	1	2	3	0	0	0	3	1	0	1	0	0	2	1	0	0	0	1	2	0	0	0	3	1	0	1	0	0	ENSG00000196268
ENSG00000196295	AC005154.6	processed_transcript	3	0	3	0	1	1	0	0	0	0	0	0	1	0	0	0	0	0	0	0	0	0	0	0	0	0	0	0	0	0	0	0	0	0	0	0	-
ENSG00000196301	HLA-DRB9	pseudogene	1	0	1	0	0	0	0	0	0	1	0	0	0	0	0	0	0	0	0	0	0	0	0	0	0	0	0	0	0	0	0	0	0	0	0	0	-
ENSG00000196338	NLGN3	protein_coding	1	0	1	0	0	0	0	0	0	0	0	0	0	0	0	0	1	0	0	0	0	0	0	0	0	0	0	0	0	0	0	0	0	0	0	0	-
ENSG00000196344	ADH7	protein_coding	2	0	3	0	0	2	0	2	1	0	0	0	0	0	0	0	0	0	0	0	0	0	0	0	0	0	0	0	0	0	0	0	0	0	0	0	-
ENSG00000196345	ZNF167	protein_coding	2	0	5	0	2	2	0	2	0	2	0	0	0	0	0	0	2	0	0	0	0	0	0	0	0	0	0	0	0	0	0	0	0	0	0	0	-
ENSG00000196390	CTD-2503O16.3	pseudogene	7	0	11	0	0	1	2	1	3	3	1	1	3	0	1	0	1	0	1	0	0	0	0	0	0	0	0	0	0	0	0	0	0	0	0	0	-
ENSG00000196417	ZNF765	protein_coding	3	2	2	1	0	0	0	0	0	3	0	0	0	0	0	0	1	0	0	0	0	0	0	0	0	2	0	0	0	0	0	0	0	0	0	0	ENSG00000196417
ENSG00000196418	ZNF124	protein_coding	1	0	3	0	0	1	1	0	0	1	0	0	0	0	0	0	0	0	0	0	0	0	0	0	0	0	0	0	0	0	0	0	0	0	0	0	-
ENSG00000196436	NPIPL2	protein_coding	1	1	1	1	0	0	0	0	0	0	0	1	0	0	0	0	0	0	0	0	0	0	0	0	0	0	0	1	0	0	0	0	0	0	0	0	ENSG00000196436
ENSG00000196440	ARMCX4	protein_coding	3	1	2	2	0	2	0	0	2	0	0	0	0	0	0	0	0	0	0	0	0	1	0	0	1	0	0	0	0	0	0	0	0	0	0	0	-
ENSG00000196482	ESRRG	protein_coding	1	0	1	0	0	0	0	0	0	0	0	0	0	0	0	0	1	0	0	0	0	0	0	0	0	0	0	0	0	0	0	0	0	0	0	0	-
ENSG00000196564	RP3-499B10.3	pseudogene	3	0	1	0	0	0	0	0	0	0	0	0	0	0	0	0	3	0	0	0	0	0	0	0	0	0	0	0	0	0	0	0	0	0	0	0	-
ENSG00000196569	LAMA2	protein_coding	2	1	1	1	0	0	0	0	0	0	0	0	0	0	0	0	2	0	0	0	0	0	0	0	0	0	0	0	0	0	0	0	1	0	0	0	-
ENSG00000196597	ZNF782	protein_coding	1	1	3	3	0	0	0	0	0	1	1	1	0	0	0	0	0	0	0	0	0	0	0	0	0	1	1	1	0	0	0	0	0	0	0	0	ENSG00000196597
ENSG00000196620	UGT2B15	protein_coding	2	1	2	2	0	0	1	2	0	0	0	0	0	0	0	0	0	0	0	0	0	0	1	1	0	0	0	0	0	0	0	0	0	0	0	0	-
ENSG00000196628	TCF4	protein_coding	1	0	1	0	0	1	0	0	0	0	0	0	0	0	0	0	0	0	0	0	0	0	0	0	0	0	0	0	0	0	0	0	0	0	0	0	-
ENSG00000196704	AMZ2	protein_coding	1	1	1	1	0	0	0	0	0	0	0	0	0	0	0	0	0	0	1	0	0	0	0	0	0	0	0	0	0	0	0	0	0	0	1	0	ENSG00000196704
ENSG00000196705	ZNF431	protein_coding	2	1	2	1	1	0	0	0	0	2	0	0	0	0	0	0	0	0	0	0	0	0	0	0	0	1	0	0	0	0	0	0	0	0	0	0	ENSG00000196705
ENSG00000196712	NF1	protein_coding	1	1	2	2	1	0	0	0	0	0	0	0	0	0	0	0	1	0	0	0	1	0	0	0	0	0	0	0	0	0	0	0	1	0	0	0	-
ENSG00000196724	ZNF418	protein_coding	4	3	10	7	1	2	0	1	2	2	1	2	1	0	0	1	0	1	0	0	1	1	0	1	1	2	1	1	0	0	0	0	0	0	0	0	ENSG00000196724
ENSG00000196730	DAPK1	protein_coding	2	0	2	0	0	1	0	0	0	0	0	0	0	0	0	0	2	0	0	0	0	0	0	0	0	0	0	0	0	0	0	0	0	0	0	0	-
ENSG00000196757	ZNF700	protein_coding	3	3	5	5	0	0	0	2	1	1	1	0	0	0	0	0	1	0	0	0	0	0	0	2	1	1	1	0	0	0	0	0	1	0	0	0	-
ENSG00000196782	MAML3	protein_coding	1	1	1	1	0	0	0	0	0	0	0	0	0	0	0	0	0	0	1	0	0	0	0	0	0	0	0	0	0	0	0	0	0	0	1	0	ENSG00000196782
ENSG00000196792	STRN3	protein_coding	1	0	1	0	0	0	0	0	0	0	0	0	0	0	0	0	1	0	0	0	0	0	0	0	0	0	0	0	0	0	0	0	0	0	0	0	-
ENSG00000196821	C6orf106	protein_coding	1	0	1	0	0	0	0	0	0	0	0	0	0	0	0	0	0	1	0	0	0	0	0	0	0	0	0	0	0	0	0	0	0	0	0	0	-
ENSG00000196826	CTD-2192J16.17	protein_coding	4	3	6	4	0	2	0	1	1	3	1	0	0	0	0	0	2	0	0	0	0	1	0	0	1	2	0	0	0	0	0	0	1	0	0	0	ENSG00000196826
ENSG00000196867	ZFP28	protein_coding	1	0	1	0	0	0	0	0	0	0	1	0	0	0	0	0	0	0	0	0	0	0	0	0	0	0	0	0	0	0	0	0	0	0	0	0	-
ENSG00000196912	ANKRD36B	processed_transcript	6	0	8	0	1	0	0	0	1	0	1	5	2	0	1	0	2	2	0	0	0	0	0	0	0	0	0	0	0	0	0	0	0	0	0	0	-
ENSG00000196954	CASP4	protein_coding	1	0	5	0	1	0	1	0	0	1	1	0	0	0	0	0	0	1	0	0	0	0	0	0	0	0	0	0	0	0	0	0	0	0	0	0	-
ENSG00000196967	ZNF585A	protein_coding	1	1	1	1	0	0	0	0	0	0	0	0	0	0	0	0	1	0	0	0	0	0	0	0	0	0	0	0	0	0	0	0	1	0	0	0	ENSG00000196967
ENSG00000197013	ZNF429	protein_coding	2	1	5	5	0	0	0	0	0	2	2	0	0	0	2	2	0	2	0	0	0	0	0	0	0	1	1	0	0	0	1	1	0	1	0	0	ENSG00000197013
ENSG00000197020	ZNF100	protein_coding	4	1	9	6	2	0	0	2	1	2	4	0	0	0	2	0	1	1	2	0	1	0	0	1	0	1	1	0	0	0	1	0	0	0	1	0	ENSG00000197020
ENSG00000197044	ZNF441	protein_coding	1	0	1	0	0	0	0	0	0	1	0	0	0	0	0	0	0	0	0	0	0	0	0	0	0	0	0	0	0	0	0	0	0	0	0	0	-
ENSG00000197050	ZNF420	protein_coding	2	0	6	0	0	1	0	0	0	2	1	1	0	0	0	0	0	2	1	0	0	0	0	0	0	0	0	0	0	0	0	0	0	0	0	0	-
ENSG00000197054	ZNF763	protein_coding	7	6	9	8	1	1	0	0	3	3	4	1	0	0	2	0	0	1	1	0	0	1	0	0	3	3	4	1	0	0	2	0	0	1	1	0	ENSG00000197054
ENSG00000197083	ZNF300P1	processed_transcript	2	0	2	0	2	0	0	0	0	1	0	0	0	0	0	0	0	0	0	0	0	0	0	0	0	0	0	0	0	0	0	0	0	0	0	0	-
ENSG00000197134	ZNF257	protein_coding	10	4	7	4	4	1	1	3	0	0	1	0	0	0	0	0	1	0	1	0	1	1	0	1	0	0	0	0	0	0	0	0	1	0	0	0	ENSG00000197134
ENSG00000197262	CCL4L2	protein_coding	1	1	1	1	0	0	0	1	0	0	0	0	0	0	0	0	0	0	0	0	0	0	0	1	0	0	0	0	0	0	0	0	0	0	0	0	-
ENSG00000197302	ZNF720	protein_coding	1	0	1	0	0	0	0	0	1	0	0	0	0	0	0	0	0	0	0	0	0	0	0	0	0	0	0	0	0	0	0	0	0	0	0	0	-
ENSG00000197320	AC060834.2	pseudogene	6	0	7	0	2	0	2	0	1	0	1	3	3	0	0	0	5	0	0	0	0	0	0	0	0	0	0	0	0	0	0	0	0	0	0	0	-
ENSG00000197321	SVIL	protein_coding	1	1	1	1	0	0	0	0	0	1	0	0	0	0	0	0	0	0	0	0	0	0	0	0	0	1	0	0	0	0	0	0	0	0	0	0	ENSG00000197321
ENSG00000197329	PELI1	protein_coding	3	0	1	0	0	0	0	0	0	0	0	0	0	0	0	0	3	0	0	0	0	0	0	0	0	0	0	0	0	0	0	0	0	0	0	0	-
ENSG00000197332	ZNF833P	processed_transcript	1	0	1	0	0	0	0	0	0	1	0	0	0	0	0	0	0	0	0	0	0	0	0	0	0	0	0	0	0	0	0	0	0	0	0	0	-
ENSG00000197345	MRPL21	protein_coding	1	1	1	1	0	0	0	0	0	0	0	0	0	0	0	0	0	1	0	0	0	0	0	0	0	0	0	0	0	0	0	0	0	1	0	0	-
ENSG00000197358	BNIP3P1	processed_transcript	3	0	15	0	2	1	2	3	1	2	3	2	3	1	0	3	2	1	3	1	0	0	0	0	0	0	0	0	0	0	0	0	0	0	0	0	-
ENSG00000197360	ZNF98	protein_coding	1	1	1	1	0	0	0	1	0	0	0	0	0	0	0	0	0	0	0	0	0	0	0	1	0	0	0	0	0	0	0	0	0	0	0	0	ENSG00000197360
ENSG00000197372	ZNF675	protein_coding	7	4	9	7	1	2	0	0	3	5	2	0	2	0	1	0	1	3	0	0	1	0	0	0	2	3	2	0	1	0	1	0	0	2	0	0	-
ENSG00000197385	ZNF860	protein_coding	3	2	2	2	0	0	0	0	0	0	2	0	0	0	0	0	3	0	0	0	0	0	0	0	0	0	1	0	0	0	0	0	2	0	0	0	ENSG00000197385
ENSG00000197386	HTT	protein_coding	1	0	1	0	0	0	0	0	0	0	0	0	0	0	0	0	0	0	1	0	0	0	0	0	0	0	0	0	0	0	0	0	0	0	0	0	-
ENSG00000197472	ZNF695	protein_coding	2	1	1	1	0	0	0	0	0	0	0	0	0	0	0	0	0	0	2	0	0	0	0	0	0	0	0	0	0	0	0	0	0	0	1	0	ENSG00000197472
ENSG00000197497	ZNF665	protein_coding	13	2	10	3	0	6	1	7	5	12	7	1	1	0	0	0	3	0	1	0	0	0	0	0	0	2	1	0	0	0	0	0	1	0	0	0	ENSG00000197497
ENSG00000197535	MYO5A	protein_coding	4	0	1	0	0	0	0	0	0	0	0	0	0	0	0	0	4	0	0	0	0	0	0	0	0	0	0	0	0	0	0	0	0	0	0	0	-
ENSG00000197619	ZNF615	protein_coding	1	1	1	1	0	1	0	0	0	0	0	0	0	0	0	0	0	0	0	0	0	1	0	0	0	0	0	0	0	0	0	0	0	0	0	0	ENSG00000197619
ENSG00000197647	ZNF433	protein_coding	1	1	7	7	1	1	0	1	1	1	1	0	0	0	0	0	1	0	0	0	1	1	0	1	1	1	1	0	0	0	0	0	1	0	0	0	-
ENSG00000197701	ZNF595	protein_coding	2	1	9	8	0	0	0	2	2	2	2	2	2	0	2	0	1	2	0	0	0	0	0	1	1	1	1	1	1	0	1	0	0	1	0	0	-
ENSG00000197721	CR1L	protein_coding	15	11	2	2	0	13	0	9	0	0	0	0	0	0	0	0	0	0	0	0	0	9	0	7	0	0	0	0	0	0	0	0	0	0	0	0	ENSG00000197721
ENSG00000197782	ZNF780A	protein_coding	5	2	5	5	0	1	0	0	2	1	2	2	0	0	0	0	0	0	0	0	0	1	0	0	1	1	1	1	0	0	0	0	0	0	0	0	ENSG00000197782
ENSG00000197785	ATAD3A	protein_coding	1	0	3	0	0	0	0	1	0	1	0	0	0	0	0	0	0	0	1	0	0	0	0	0	0	0	0	0	0	0	0	0	0	0	0	0	-
ENSG00000197794	IGKV7-3	IG_V_pseudogene	1	0	1	0	0	1	0	0	0	0	0	0	0	0	0	0	0	0	0	0	0	0	0	0	0	0	0	0	0	0	0	0	0	0	0	0	-
ENSG00000197805	BX649597.1	pseudogene	5	0	12	0	4	0	0	4	3	4	3	1	2	0	3	2	5	2	2	0	0	0	0	0	0	0	0	0	0	0	0	0	0	0	0	0	-
ENSG00000197830	AC011385.1	pseudogene	1	0	1	0	0	0	0	0	0	0	0	0	1	0	0	0	0	0	0	0	0	0	0	0	0	0	0	0	0	0	0	0	0	0	0	0	-
ENSG00000197857	ZNF44	protein_coding	4	2	6	5	0	2	0	0	4	4	4	2	0	0	0	0	0	1	0	0	0	1	0	0	2	2	2	1	0	0	0	0	0	0	0	0	-
ENSG00000197882	OR7E13P	pseudogene	1	0	1	0	0	0	0	0	0	0	1	0	0	0	0	0	0	0	0	0	0	0	0	0	0	0	0	0	0	0	0	0	0	0	0	0	-
ENSG00000197915	HRNR	protein_coding	9	6	6	4	5	0	0	0	1	1	0	3	1	0	0	0	2	0	0	0	4	0	0	0	0	1	0	2	0	0	0	0	1	0	0	0	-
ENSG00000197928	ZNF677	protein_coding	1	1	1	1	0	0	0	0	0	0	1	0	0	0	0	0	0	0	0	0	0	0	0	0	0	0	1	0	0	0	0	0	0	0	0	0	ENSG00000197928
ENSG00000197930	ERO1L	protein_coding	1	0	4	0	1	0	0	0	0	1	1	0	0	0	1	0	0	0	0	0	0	0	0	0	0	0	0	0	0	0	0	0	0	0	0	0	-
ENSG00000197937	ZNF347	protein_coding	3	2	5	3	0	1	0	0	2	3	1	0	0	0	2	0	0	0	0	0	0	0	0	0	2	2	0	0	0	0	2	0	0	0	0	0	-
ENSG00000197961	ZNF121	protein_coding	1	1	1	1	0	0	0	0	1	0	0	0	0	0	0	0	0	0	0	0	0	0	0	0	1	0	0	0	0	0	0	0	0	0	0	0	ENSG00000197961
ENSG00000198039	ZNF273	protein_coding	6	5	4	4	0	0	1	1	0	1	0	0	0	0	0	0	0	0	3	0	0	0	1	1	0	1	0	0	0	0	0	0	0	0	2	0	ENSG00000198039
ENSG00000198093	ZNF649	protein_coding	1	1	1	1	0	0	0	0	0	0	0	0	0	0	0	0	0	0	1	0	0	0	0	0	0	0	0	0	0	0	0	0	0	0	1	0	-
ENSG00000198105	ZNF248	protein_coding	2	1	5	3	0	1	1	0	2	0	2	0	0	0	0	0	0	1	0	0	0	1	0	0	1	0	1	0	0	0	0	0	0	0	0	0	ENSG00000198105
ENSG00000198106	RUNDC2C	protein_coding	3	2	8	7	1	1	0	2	1	2	0	1	2	0	0	0	1	0	0	0	1	0	0	2	1	1	0	1	1	0	0	0	1	0	0	0	ENSG00000198106
ENSG00000198121	LPAR1	protein_coding	1	0	1	0	0	0	0	0	0	0	0	0	0	0	0	0	1	0	0	0	0	0	0	0	0	0	0	0	0	0	0	0	0	0	0	0	-
ENSG00000198153	AC011467.1	protein_coding	1	1	1	1	0	0	0	0	0	1	0	0	0	0	0	0	0	0	0	0	0	0	0	0	0	1	0	0	0	0	0	0	0	0	0	0	-
ENSG00000198155	ZNF876P	processed_transcript	15	0	11	0	4	1	1	0	2	0	7	2	1	0	3	1	1	1	0	0	0	0	0	0	0	0	0	0	0	0	0	0	0	0	0	0	-
ENSG00000198160	MIER1	protein_coding	1	1	1	1	0	0	0	0	0	0	0	0	0	0	0	0	1	0	0	0	0	0	0	0	0	0	0	0	0	0	0	0	1	0	0	0	-
ENSG00000198162	MAN1A2	protein_coding	1	0	1	0	0	0	0	0	0	0	0	0	0	0	0	0	1	0	0	0	0	0	0	0	0	0	0	0	0	0	0	0	0	0	0	0	-
ENSG00000198270	TMEM116	protein_coding	1	1	1	1	0	0	0	0	0	1	0	0	0	0	0	0	0	0	0	0	0	0	0	0	0	1	0	0	0	0	0	0	0	0	0	0	-
ENSG00000198342	ZNF442	protein_coding	2	1	2	1	0	0	0	0	1	0	0	0	0	0	0	0	1	0	0	0	0	0	0	0	1	0	0	0	0	0	0	0	0	0	0	0	ENSG00000198342
ENSG00000198346	ZNF813	protein_coding	26	21	13	13	4	5	10	3	14	12	10	9	8	0	5	0	6	2	1	0	2	5	8	3	13	9	9	8	6	0	5	0	4	1	1	0	ENSG00000198346
ENSG00000198382	UVRAG	protein_coding	1	1	1	1	0	0	0	0	0	0	1	0	0	0	0	0	0	0	0	0	0	0	0	0	0	0	1	0	0	0	0	0	0	0	0	0	-
ENSG00000198399	ITSN2	protein_coding	2	0	1	0	0	0	0	0	0	0	0	0	0	0	0	0	2	0	0	0	0	0	0	0	0	0	0	0	0	0	0	0	0	0	0	0	-
ENSG00000198429	ZNF69	protein_coding	4	4	8	8	3	0	1	1	1	2	0	0	0	0	1	0	1	0	1	0	3	0	1	1	1	2	0	0	0	0	1	0	1	0	1	0	ENSG00000198429
ENSG00000198440	ZNF583	protein_coding	1	0	3	0	0	1	0	1	1	0	0	0	0	0	0	0	0	0	0	0	0	0	0	0	0	0	0	0	0	0	0	0	0	0	0	0	-
ENSG00000198453	ZNF568	protein_coding	1	0	2	0	0	0	0	0	1	0	1	0	0	0	0	0	0	0	0	0	0	0	0	0	0	0	0	0	0	0	0	0	0	0	0	0	-
ENSG00000198466	ZNF587	protein_coding	3	2	8	7	0	2	2	0	0	1	1	2	2	0	0	1	2	0	0	0	0	1	1	0	0	0	1	2	2	0	0	1	2	0	0	0	-
ENSG00000198467	TPM2	protein_coding	2	0	2	0	0	0	0	0	0	0	1	0	0	1	0	0	0	0	0	0	0	0	0	0	0	0	0	0	0	0	0	0	0	0	0	0	-
ENSG00000198482	ZNF808	protein_coding	1	0	1	0	0	0	0	0	0	1	0	0	0	0	0	0	0	0	0	0	0	0	0	0	0	0	0	0	0	0	0	0	0	0	0	0	-
ENSG00000198521	ZNF43	protein_coding	1	1	6	6	1	0	0	0	0	0	1	0	1	0	1	1	0	1	0	0	1	0	0	0	0	0	1	0	1	0	1	1	0	1	0	0	ENSG00000198521
ENSG00000198526	PABPC1P2	pseudogene	9	0	7	0	5	4	0	4	1	0	3	0	0	0	0	0	3	0	5	0	0	0	0	0	0	0	0	0	0	0	0	0	0	0	0	0	-
ENSG00000198538	ZNF28	protein_coding	3	2	6	5	0	1	1	2	2	2	3	0	0	0	0	0	0	0	0	0	0	0	1	1	1	1	2	0	0	0	0	0	0	0	0	0	ENSG00000198538
ENSG00000198551	ZNF627	protein_coding	2	1	6	5	0	0	1	1	0	2	2	0	0	0	2	0	0	0	1	0	0	0	1	1	0	1	1	0	0	0	1	0	0	0	0	0	ENSG00000198551
ENSG00000198555	AC133561.1	protein_coding	1	1	2	2	0	0	0	0	0	0	1	0	1	0	0	0	0	0	0	0	0	0	0	0	0	0	1	0	1	0	0	0	0	0	0	0	-
ENSG00000198569	SLC34A3	protein_coding	1	1	1	1	0	0	0	0	0	0	0	0	0	0	0	0	0	0	1	0	0	0	0	0	0	0	0	0	0	0	0	0	0	0	1	0	ENSG00000198569
ENSG00000198586	TLK1	protein_coding	6	0	1	0	0	0	0	0	0	0	0	0	0	0	0	0	6	0	0	0	0	0	0	0	0	0	0	0	0	0	0	0	0	0	0	0	-
ENSG00000198610	AKR1C4	protein_coding	1	1	1	1	0	1	0	0	0	0	0	0	0	0	0	0	0	0	0	0	0	1	0	0	0	0	0	0	0	0	0	0	0	0	0	0	-
ENSG00000198633	ZNF534	protein_coding	6	3	6	6	0	3	0	0	5	3	3	0	0	0	1	0	3	0	0	0	0	1	0	0	2	1	1	0	0	0	1	0	2	0	0	0	ENSG00000198633
ENSG00000198642	KLHL9	protein_coding	2	0	1	0	0	0	0	0	0	0	0	0	0	0	0	0	2	0	0	0	0	0	0	0	0	0	0	0	0	0	0	0	0	0	0	0	-
ENSG00000198657	OR8B4	protein_coding	1	0	1	0	0	0	0	0	0	0	0	0	0	0	1	0	0	0	0	0	0	0	0	0	0	0	0	0	0	0	0	0	0	0	0	0	-
ENSG00000198670	LPA	protein_coding	1	0	1	0	1	0	0	0	0	0	0	0	0	0	0	0	0	0	0	0	0	0	0	0	0	0	0	0	0	0	0	0	0	0	0	0	-
ENSG00000198682	PAPSS2	protein_coding	1	0	1	0	0	0	0	0	0	0	0	0	0	0	0	0	1	0	0	0	0	0	0	0	0	0	0	0	0	0	0	0	0	0	0	0	-
ENSG00000198734	F5	protein_coding	3	1	5	3	0	0	1	0	0	3	0	0	2	0	1	0	1	0	0	0	0	0	0	0	0	1	0	0	1	0	0	0	1	0	0	0	ENSG00000198734
ENSG00000198740	ZNF652	protein_coding	5	1	1	1	0	0	0	0	0	0	0	0	0	0	0	0	5	0	0	0	0	0	0	0	0	0	0	0	0	0	0	0	1	0	0	0	ENSG00000198740
ENSG00000198743	SLC5A3	protein_coding	1	0	1	0	0	0	0	0	0	0	0	0	0	0	0	0	1	0	0	0	0	0	0	0	0	0	0	0	0	0	0	0	0	0	0	0	-
ENSG00000198788	MUC2	protein_coding	1	0	1	0	0	0	0	0	0	0	0	0	0	0	0	0	1	0	0	0	0	0	0	0	0	0	0	0	0	0	0	0	0	0	0	0	-
ENSG00000198825	INPP5F	protein_coding	1	0	1	0	0	0	0	0	0	0	0	0	0	0	0	0	1	0	0	0	0	0	0	0	0	0	0	0	0	0	0	0	0	0	0	0	-
ENSG00000198848	CES1	protein_coding	1	0	1	0	0	0	0	0	0	0	0	0	0	0	0	0	1	0	0	0	0	0	0	0	0	0	0	0	0	0	0	0	0	0	0	0	-
ENSG00000198853	RUSC2	protein_coding	1	0	1	0	0	0	0	0	0	0	0	0	0	0	0	0	1	0	0	0	0	0	0	0	0	0	0	0	0	0	0	0	0	0	0	0	-
ENSG00000198874	TYW1	protein_coding	1	0	1	0	0	0	0	0	0	0	0	1	0	0	0	0	0	0	0	0	0	0	0	0	0	0	0	0	0	0	0	0	0	0	0	0	-
ENSG00000198876	DCAF12	protein_coding	1	0	1	0	0	0	0	0	0	0	0	0	0	1	0	0	0	0	0	0	0	0	0	0	0	0	0	0	0	0	0	0	0	0	0	0	-
ENSG00000198911	SREBF2	protein_coding	1	1	1	1	0	0	0	0	0	0	0	0	0	1	0	0	0	0	0	0	0	0	0	0	0	0	0	0	0	1	0	0	0	0	0	0	-
ENSG00000198923	RP11-290L1.7	pseudogene	3	0	2	0	0	0	0	0	0	0	0	0	0	0	0	2	3	0	0	0	0	0	0	0	0	0	0	0	0	0	0	0	0	0	0	0	-
ENSG00000198947	DMD	protein_coding	1	0	1	0	0	0	0	0	0	0	0	0	0	0	0	0	1	0	0	0	0	0	0	0	0	0	0	0	0	0	0	0	0	0	0	0	-
ENSG00000198964	SGMS1	protein_coding	4	1	1	1	0	0	0	0	0	0	0	0	0	0	0	0	4	0	0	0	0	0	0	0	0	0	0	0	0	0	0	0	1	0	0	0	ENSG00000198964
ENSG00000199916	RMRP	misc_RNA	1	0	1	0	0	0	0	0	0	0	0	0	0	1	0	0	0	0	0	0	0	0	0	0	0	0	0	0	0	0	0	0	0	0	0	0	-
ENSG00000200242	RNY4P12	misc_RNA	1	0	1	0	0	0	0	0	0	0	0	0	0	0	0	0	0	1	0	0	0	0	0	0	0	0	0	0	0	0	0	0	0	0	0	0	-
ENSG00000201806	RNU4-8P	snRNA	1	0	1	0	0	0	0	0	0	0	0	0	0	0	0	0	1	0	0	0	0	0	0	0	0	0	0	0	0	0	0	0	0	0	0	0	-
ENSG00000203257	AL691479.1	pseudogene	3	0	1	0	0	0	0	0	0	3	0	0	0	0	0	0	0	0	0	0	0	0	0	0	0	0	0	0	0	0	0	0	0	0	0	0	-
ENSG00000203276	AL353898.2	pseudogene	2	0	2	0	0	0	1	0	0	0	0	0	1	0	0	0	0	0	0	0	0	0	0	0	0	0	0	0	0	0	0	0	0	0	0	0	-
ENSG00000203335	AC006019.3	processed_transcript	2	0	1	0	0	0	0	0	0	0	0	0	2	0	0	0	0	0	0	0	0	0	0	0	0	0	0	0	0	0	0	0	0	0	0	0	-
ENSG00000203387	AC074019.2	pseudogene	6	0	5	0	3	0	0	0	0	3	3	0	0	0	0	0	3	0	3	0	0	0	0	0	0	0	0	0	0	0	0	0	0	0	0	0	-
ENSG00000203397	RP13-36G14.3	pseudogene	6	0	9	0	2	2	0	3	0	4	3	0	0	0	2	0	3	2	5	0	0	0	0	0	0	0	0	0	0	0	0	0	0	0	0	0	-
ENSG00000203416	FAM32B	pseudogene	1	0	1	0	0	1	0	0	0	0	0	0	0	0	0	0	0	0	0	0	0	0	0	0	0	0	0	0	0	0	0	0	0	0	0	0	-
ENSG00000203423	AC140061.4	pseudogene	1	0	1	0	0	0	0	0	0	0	0	0	0	0	0	0	1	0	0	0	0	0	0	0	0	0	0	0	0	0	0	0	0	0	0	0	-
ENSG00000203435	AC104600.1	pseudogene	1	0	1	0	0	0	0	0	0	1	0	0	0	0	0	0	0	0	0	0	0	0	0	0	0	0	0	0	0	0	0	0	0	0	0	0	-
ENSG00000203469	RP5-1113E3.3	processed_transcript	4	0	5	0	1	0	0	0	0	1	0	0	2	4	0	0	0	3	0	0	0	0	0	0	0	0	0	0	0	0	0	0	0	0	0	0	-
ENSG00000203485	INF2	protein_coding	1	0	1	0	0	0	0	0	0	0	0	0	0	0	0	0	0	0	1	0	0	0	0	0	0	0	0	0	0	0	0	0	0	0	0	0	-
ENSG00000203499	RP11-429J17.6	lincRNA	1	0	1	0	0	0	0	0	0	0	0	0	0	0	0	0	0	1	0	0	0	0	0	0	0	0	0	0	0	0	0	0	0	0	0	0	-
ENSG00000203508	CR786580.1	lincRNA	5	0	7	0	1	3	0	0	1	0	0	1	3	0	1	0	0	0	1	0	0	0	0	0	0	0	0	0	0	0	0	0	0	0	0	0	-
ENSG00000203585	RP11-542B15.1	lincRNA	1	0	1	0	0	0	0	0	0	1	0	0	0	0	0	0	0	0	0	0	0	0	0	0	0	0	0	0	0	0	0	0	0	0	0	0	-
ENSG00000203630	AL136531.1	protein_coding	1	1	1	1	1	0	0	0	0	0	0	0	0	0	0	0	0	0	0	0	1	0	0	0	0	0	0	0	0	0	0	0	0	0	0	0	-
ENSG00000203666	EFCAB2	protein_coding	1	0	1	0	0	0	0	0	0	1	0	0	0	0	0	0	0	0	0	0	0	0	0	0	0	0	0	0	0	0	0	0	0	0	0	0	-
ENSG00000203710	CR1	protein_coding	3	0	2	0	0	1	0	2	0	0	0	0	0	0	0	0	0	0	0	0	0	0	0	0	0	0	0	0	0	0	0	0	0	0	0	0	-
ENSG00000203791	METTL10	protein_coding	3	2	4	4	0	2	1	0	0	0	0	0	0	0	1	0	0	0	1	0	0	1	1	0	0	0	0	0	0	0	1	0	0	0	1	0	ENSG00000203791
ENSG00000203813	HIST1H3H	protein_coding	1	0	1	0	0	0	0	0	0	0	0	0	0	0	0	0	0	0	1	0	0	0	0	0	0	0	0	0	0	0	0	0	0	0	0	0	-
ENSG00000203825	RP11-744H18.1	pseudogene	14	0	7	0	3	10	0	3	8	10	0	0	4	0	8	0	0	0	0	0	0	0	0	0	0	0	0	0	0	0	0	0	0	0	0	0	-
ENSG00000203849	AL583842.6	processed_transcript	1	0	2	0	0	0	0	0	0	0	0	0	1	0	1	0	0	0	0	0	0	0	0	0	0	0	0	0	0	0	0	0	0	0	0	0	-
ENSG00000203914	HSP90B3P	pseudogene	5	0	16	0	5	5	2	5	5	3	5	3	3	2	5	3	5	3	2	4	0	0	0	0	0	0	0	0	0	0	0	0	0	0	0	0	-
ENSG00000203993	C9orf37	protein_coding	1	1	1	1	0	0	0	0	0	0	0	0	0	0	0	0	0	1	0	0	0	0	0	0	0	0	0	0	0	0	0	0	0	1	0	0	-
ENSG00000204054	RP11-492E3.1	lincRNA	3	0	10	0	1	1	1	1	1	2	0	0	0	1	0	3	0	1	2	0	0	0	0	0	0	0	0	0	0	0	0	0	0	0	0	0	-
ENSG00000204113	BMP2KL	protein_coding	2	0	1	0	0	2	0	0	0	0	0	0	0	0	0	0	0	0	0	0	0	0	0	0	0	0	0	0	0	0	0	0	0	0	0	0	-
ENSG00000204160	ZDHHC18	protein_coding	1	0	1	0	0	0	0	0	0	0	0	0	0	0	0	0	1	0	0	0	0	0	0	0	0	0	0	0	0	0	0	0	0	0	0	0	-
ENSG00000204262	COL5A2	protein_coding	6	0	1	0	0	0	0	0	0	0	0	0	0	0	0	0	6	0	0	0	0	0	0	0	0	0	0	0	0	0	0	0	0	0	0	0	-
ENSG00000204301	NOTCH4	protein_coding	2	0	1	0	0	0	0	0	0	0	0	0	0	0	0	0	2	0	0	0	0	0	0	0	0	0	0	0	0	0	0	0	0	0	0	0	-
ENSG00000204377	C1orf134	protein_coding	1	0	1	0	0	0	0	0	1	0	0	0	0	0	0	0	0	0	0	0	0	0	0	0	0	0	0	0	0	0	0	0	0	0	0	0	-
ENSG00000204388	HSPA1B	protein_coding	2	1	1	1	2	0	0	0	0	0	0	0	0	0	0	0	0	0	0	0	1	0	0	0	0	0	0	0	0	0	0	0	0	0	0	0	-
ENSG00000204390	HSPA1L	protein_coding	1	0	1	0	0	0	0	1	0	0	0	0	0	0	0	0	0	0	0	0	0	0	0	0	0	0	0	0	0	0	0	0	0	0	0	0	-
ENSG00000204406	MBD5	protein_coding	1	0	1	0	0	0	0	0	0	0	0	0	0	0	0	0	1	0	0	0	0	0	0	0	0	0	0	0	0	0	0	0	0	0	0	0	-
ENSG00000204427	ABHD16A	protein_coding	1	0	1	0	0	1	0	0	0	0	0	0	0	0	0	0	0	0	0	0	0	0	0	0	0	0	0	0	0	0	0	0	0	0	0	0	-
ENSG00000204429	RP11-1E11.1	pseudogene	2	0	2	0	1	0	0	0	1	0	0	0	0	0	0	0	0	0	0	0	0	0	0	0	0	0	0	0	0	0	0	0	0	0	0	0	-
ENSG00000204434	POTEKP	pseudogene	10	0	10	0	2	0	2	1	2	0	1	6	7	0	1	0	3	2	0	0	0	0	0	0	0	0	0	0	0	0	0	0	0	0	0	0	-
ENSG00000204469	PRRC2A	protein_coding	1	1	1	1	0	0	0	0	0	0	0	0	1	0	0	0	0	0	0	0	0	0	0	0	0	0	0	0	1	0	0	0	0	0	0	0	-
ENSG00000204514	ZNF814	protein_coding	8	2	12	9	0	1	0	1	3	4	6	2	5	1	1	3	3	5	0	0	0	1	0	1	1	2	1	0	1	0	0	1	1	1	0	0	ENSG00000204514
ENSG00000204516	MICB	protein_coding	7	5	8	7	0	3	2	1	1	1	1	0	0	5	0	0	0	0	1	0	0	2	2	1	0	1	1	0	0	3	0	0	0	0	1	0	-
ENSG00000204519	ZNF551	protein_coding	7	6	6	6	4	1	0	0	0	0	0	3	3	0	5	0	3	0	0	0	3	1	0	0	0	0	0	3	2	0	5	0	3	0	0	0	ENSG00000204519
ENSG00000204524	ZNF805	protein_coding	1	0	3	0	0	0	0	0	0	1	1	0	0	0	0	0	0	0	1	0	0	0	0	0	0	0	0	0	0	0	0	0	0	0	0	0	-
ENSG00000204525	HLA-C	protein_coding	1	1	1	1	0	0	0	0	0	0	0	0	0	0	0	0	0	0	1	0	0	0	0	0	0	0	0	0	0	0	0	0	0	0	1	0	-
ENSG00000204536	CCHCR1	protein_coding	1	1	1	1	0	0	0	0	0	0	0	0	0	0	0	0	0	0	1	0	0	0	0	0	0	0	0	0	0	0	0	0	0	0	1	0	-
ENSG00000204572	KRTAP5-10	protein_coding	1	1	1	1	0	0	0	0	0	0	0	0	0	0	0	1	0	0	0	0	0	0	0	0	0	0	0	0	0	0	0	1	0	0	0	0	ENSG00000204572
ENSG00000204599	TRIM39	protein_coding	2	0	1	0	0	0	0	0	0	0	0	0	0	0	0	0	2	0	0	0	0	0	0	0	0	0	0	0	0	0	0	0	0	0	0	0	-
ENSG00000204604	ZNF468	protein_coding	1	0	4	0	0	1	1	0	0	1	1	0	0	0	0	0	0	0	0	0	0	0	0	0	0	0	0	0	0	0	0	0	0	0	0	0	-
ENSG00000204611	ZNF616	protein_coding	1	0	6	0	0	1	0	0	0	1	1	0	0	0	0	0	1	1	1	0	0	0	0	0	0	0	0	0	0	0	0	0	0	0	0	0	-
ENSG00000204622	HLA-J	processed_transcript	7	0	6	0	0	2	2	2	1	0	1	0	0	3	0	0	0	0	0	0	0	0	0	0	0	0	0	0	0	0	0	0	0	0	0	0	-
ENSG00000204623	ZNRD1-AS1	lincRNA	4	0	5	0	0	2	1	2	1	0	1	0	0	0	0	0	0	0	0	0	0	0	0	0	0	0	0	0	0	0	0	0	0	0	0	0	-
ENSG00000204632	HLA-G	protein_coding	2	2	2	2	0	1	0	0	0	0	0	0	0	1	0	0	0	0	0	0	0	1	0	0	0	0	0	0	0	1	0	0	0	0	0	0	-
ENSG00000204637	AC068538.2	pseudogene	2	0	2	0	2	0	0	0	2	0	0	0	0	0	0	0	0	0	0	0	0	0	0	0	0	0	0	0	0	0	0	0	0	0	0	0	-
ENSG00000204713	TRIM27	protein_coding	1	0	1	0	0	0	0	0	0	0	0	0	0	1	0	0	0	0	0	0	0	0	0	0	0	0	0	0	0	0	0	0	0	0	0	0	-
ENSG00000204718	CNN2P12	pseudogene	5	0	3	0	0	4	0	3	1	0	0	0	0	0	0	0	0	0	0	0	0	0	0	0	0	0	0	0	0	0	0	0	0	0	0	0	-
ENSG00000204788	CR769776.4	pseudogene	1	0	1	0	0	0	0	0	0	0	0	0	0	0	0	0	0	1	0	0	0	0	0	0	0	0	0	0	0	0	0	0	0	0	0	0	-
ENSG00000204832	RP11-414K1.3	processed_transcript	5	0	4	0	4	0	0	0	0	0	0	0	0	0	0	0	1	3	1	0	0	0	0	0	0	0	0	0	0	0	0	0	0	0	0	0	-
ENSG00000204842	ATXN2	protein_coding	1	0	1	0	0	0	0	0	0	0	0	0	0	0	0	0	1	0	0	0	0	0	0	0	0	0	0	0	0	0	0	0	0	0	0	0	-
ENSG00000204852	TCTN1	protein_coding	1	1	3	3	0	0	0	0	1	1	1	0	0	0	0	0	0	0	0	0	0	0	0	0	1	1	1	0	0	0	0	0	0	0	0	0	-
ENSG00000204894	RP11-208G20.2	pseudogene	1	0	1	0	0	0	0	0	0	0	0	0	1	0	0	0	0	0	0	0	0	0	0	0	0	0	0	0	0	0	0	0	0	0	0	0	-
ENSG00000204920	ZNF155	protein_coding	2	1	3	3	0	0	0	0	2	2	0	0	0	0	0	0	2	0	0	0	0	0	0	0	1	1	0	0	0	0	0	0	1	0	0	0	-
ENSG00000204929	AC074391.1	lincRNA	2	0	2	0	2	0	0	0	0	0	0	0	0	0	0	1	0	0	0	0	0	0	0	0	0	0	0	0	0	0	0	0	0	0	0	0	-
ENSG00000204962	PCDHA8	protein_coding	1	0	1	0	0	0	0	0	0	1	0	0	0	0	0	0	0	0	0	0	0	0	0	0	0	0	0	0	0	0	0	0	0	0	0	0	-
ENSG00000204983	PRSS1	protein_coding	3	1	2	2	0	0	3	0	0	3	0	0	0	0	0	0	0	0	0	0	0	0	1	0	0	1	0	0	0	0	0	0	0	0	0	0	-
ENSG00000204993	AC139712.2	pseudogene	11	0	10	0	8	3	0	2	2	4	3	0	3	0	2	0	6	0	1	0	0	0	0	0	0	0	0	0	0	0	0	0	0	0	0	0	-
ENSG00000205018	AC092384.1	protein_coding	1	1	1	1	0	0	0	0	0	1	0	0	0	0	0	0	0	0	0	0	0	0	0	0	0	1	0	0	0	0	0	0	0	0	0	0	-
ENSG00000205056	CLLU1	lincRNA	1	0	1	0	0	1	0	0	0	0	0	0	0	0	0	0	0	0	0	0	0	0	0	0	0	0	0	0	0	0	0	0	0	0	0	0	-
ENSG00000205100	HSP90AA4P	processed_transcript	10	0	14	0	3	2	2	2	3	3	1	3	7	0	4	2	0	2	8	3	0	0	0	0	0	0	0	0	0	0	0	0	0	0	0	0	-
ENSG00000205105	COX17P1	pseudogene	1	0	13	0	1	1	0	0	1	1	1	1	1	1	1	1	0	1	1	1	0	0	0	0	0	0	0	0	0	0	0	0	0	0	0	0	-
ENSG00000205213	LGR4	protein_coding	1	1	1	1	0	0	0	0	0	0	0	0	0	0	0	0	1	0	0	0	0	0	0	0	0	0	0	0	0	0	0	0	1	0	0	0	-
ENSG00000205231	RP11-465B22.6	processed_transcript	1	0	2	0	1	0	0	0	0	0	0	0	0	0	0	0	1	0	0	0	0	0	0	0	0	0	0	0	0	0	0	0	0	0	0	0	-
ENSG00000205268	PDE7A	protein_coding	1	1	1	1	0	0	0	0	0	0	0	0	0	0	0	0	1	0	0	0	0	0	0	0	0	0	0	0	0	0	0	0	1	0	0	0	-
ENSG00000205277	MUC12	protein_coding	1	1	1	1	0	0	0	0	0	0	1	0	0	0	0	0	0	0	0	0	0	0	0	0	0	0	1	0	0	0	0	0	0	0	0	0	-
ENSG00000205318	GCNT6	protein_coding	1	1	1	1	0	0	0	0	0	0	1	0	0	0	0	0	0	0	0	0	0	0	0	0	0	0	1	0	0	0	0	0	0	0	0	0	ENSG00000205318
ENSG00000205333	GOLGA2P1	pseudogene	17	0	12	0	14	1	3	3	9	7	11	1	5	0	0	12	1	6	0	0	0	0	0	0	0	0	0	0	0	0	0	0	0	0	0	0	-
ENSG00000205362	MT1A	protein_coding	2	2	2	2	0	0	0	0	0	0	2	0	0	0	0	0	2	0	0	0	0	0	0	0	0	0	2	0	0	0	0	0	2	0	0	0	ENSG00000205362
ENSG00000205364	MT1M	protein_coding	1	0	1	0	0	0	0	0	0	0	1	0	0	0	0	0	0	0	0	0	0	0	0	0	0	0	0	0	0	0	0	0	0	0	0	0	-
ENSG00000205420	KRT6A	protein_coding	3	0	2	0	0	0	0	0	1	0	0	0	0	0	2	0	0	0	0	0	0	0	0	0	0	0	0	0	0	0	0	0	0	0	0	0	-
ENSG00000205485	AC004980.7	processed_transcript	3	0	3	0	1	0	0	0	0	0	0	0	1	0	0	0	3	0	0	0	0	0	0	0	0	0	0	0	0	0	0	0	0	0	0	0	-
ENSG00000205596	RP5-1132H15.2	pseudogene	12	0	12	0	9	10	10	10	10	8	8	0	2	0	6	0	11	7	9	0	0	0	0	0	0	0	0	0	0	0	0	0	0	0	0	0	-
ENSG00000205662	RP11-706O15.7	lincRNA	2	0	1	0	0	0	0	0	0	0	0	0	0	0	0	0	2	0	0	0	0	0	0	0	0	0	0	0	0	0	0	0	0	0	0	0	-
ENSG00000205726	ITSN1	protein_coding	2	0	2	0	0	0	0	0	1	0	1	0	0	0	0	0	0	0	0	0	0	0	0	0	0	0	0	0	0	0	0	0	0	0	0	0	-
ENSG00000205771	CATSPER2P1	processed_transcript	2	0	3	0	0	1	0	0	0	0	0	0	1	0	1	0	0	0	0	0	0	0	0	0	0	0	0	0	0	0	0	0	0	0	0	0	-
ENSG00000205783	AC091435.1	protein_coding	2	2	1	1	0	0	0	0	2	0	0	0	0	0	0	0	0	0	0	0	0	0	0	0	2	0	0	0	0	0	0	0	0	0	0	0	ENSG00000205783
ENSG00000205785	AC091435.2	protein_coding	2	0	1	0	0	0	0	0	2	0	0	0	0	0	0	0	0	0	0	0	0	0	0	0	0	0	0	0	0	0	0	0	0	0	0	0	-
ENSG00000205794	RP11-333E13.4	processed_transcript	5	0	11	0	0	4	1	2	2	2	3	0	2	1	0	0	4	2	4	0	0	0	0	0	0	0	0	0	0	0	0	0	0	0	0	0	-
ENSG00000205809	KLRC2	protein_coding	1	1	1	1	0	0	0	1	0	0	0	0	0	0	0	0	0	0	0	0	0	0	0	1	0	0	0	0	0	0	0	0	0	0	0	0	-
ENSG00000205955	HSP90AA5P	pseudogene	2	0	2	0	0	0	0	0	0	0	0	0	0	0	0	0	0	1	1	0	0	0	0	0	0	0	0	0	0	0	0	0	0	0	0	0	-
ENSG00000206066	IGLL3P	pseudogene	4	0	3	0	0	2	1	0	0	0	0	0	0	0	0	0	2	0	0	0	0	0	0	0	0	0	0	0	0	0	0	0	0	0	0	0	-
ENSG00000206144	RP11-400K9.2	pseudogene	3	0	2	0	0	0	0	0	0	0	0	0	0	0	0	0	2	0	1	0	0	0	0	0	0	0	0	0	0	0	0	0	0	0	0	0	-
ENSG00000206145	P2RX6P	processed_transcript	1	0	1	0	0	0	0	0	0	1	0	0	0	0	0	0	0	0	0	0	0	0	0	0	0	0	0	0	0	0	0	0	0	0	0	0	-
ENSG00000206149	HERC2P9	processed_transcript	2	0	7	0	0	1	0	0	1	1	1	0	1	0	0	1	0	0	1	0	0	0	0	0	0	0	0	0	0	0	0	0	0	0	0	0	-
ENSG00000206192	ANKRD20A9P	pseudogene	5	0	5	0	2	0	0	0	0	0	2	1	0	0	0	0	1	1	0	0	0	0	0	0	0	0	0	0	0	0	0	0	0	0	0	0	-
ENSG00000206356	RP11-93O17.2	pseudogene	1	0	2	0	0	0	0	0	0	0	0	0	1	0	0	0	0	1	0	0	0	0	0	0	0	0	0	0	0	0	0	0	0	0	0	0	-
ENSG00000206418	RAB12	protein_coding	1	0	1	0	0	0	0	0	0	0	0	0	0	0	0	0	1	0	0	0	0	0	0	0	0	0	0	0	0	0	0	0	0	0	0	0	-
ENSG00000206538	VGLL3	protein_coding	1	1	1	1	0	0	0	0	0	0	0	0	0	0	0	0	1	0	0	0	0	0	0	0	0	0	0	0	0	0	0	0	1	0	0	0	ENSG00000206538
ENSG00000206562	METTL6	protein_coding	1	0	5	0	0	1	1	0	0	0	0	0	1	1	0	0	0	1	0	0	0	0	0	0	0	0	0	0	0	0	0	0	0	0	0	0	-
ENSG00000206573	RP11-58B17.1	processed_transcript	1	0	1	0	0	0	1	0	0	0	0	0	0	0	0	0	0	0	0	0	0	0	0	0	0	0	0	0	0	0	0	0	0	0	0	0	-
ENSG00000206849	SNORA18	snoRNA	1	0	1	0	0	0	0	0	0	0	0	0	0	0	0	1	0	0	0	0	0	0	0	0	0	0	0	0	0	0	0	0	0	0	0	0	-
ENSG00000207100	SNORA8	snoRNA	2	0	3	0	0	0	0	0	0	0	0	2	1	0	0	0	0	1	0	0	0	0	0	0	0	0	0	0	0	0	0	0	0	0	0	0	-
ENSG00000207191	SNORD116-5	snoRNA	1	0	1	0	1	0	0	0	0	0	0	0	0	0	0	0	0	0	0	0	0	0	0	0	0	0	0	0	0	0	0	0	0	0	0	0	-
ENSG00000207410	SNORA8	snoRNA	1	0	6	0	0	0	1	0	1	0	1	0	1	0	1	0	0	1	0	0	0	0	0	0	0	0	0	0	0	0	0	0	0	0	0	0	-
ENSG00000207631	MIR641	miRNA	1	0	3	0	0	0	0	0	1	0	0	1	1	0	0	0	0	0	0	0	0	0	0	0	0	0	0	0	0	0	0	0	0	0	0	0	-
ENSG00000207836	MIR650	miRNA	1	0	1	0	0	1	0	0	0	0	0	0	0	0	0	0	0	0	0	0	0	0	0	0	0	0	0	0	0	0	0	0	0	0	0	0	-
ENSG00000207952	MIR624	miRNA	1	0	1	0	0	0	0	0	0	0	0	1	0	0	0	0	0	0	0	0	0	0	0	0	0	0	0	0	0	0	0	0	0	0	0	0	-
ENSG00000211445	GPX3	protein_coding	1	0	1	0	0	0	0	0	0	0	0	0	0	0	0	0	0	1	0	0	0	0	0	0	0	0	0	0	0	0	0	0	0	0	0	0	-
ENSG00000211510	AL590726.1	miRNA	1	0	1	0	0	0	0	0	0	0	0	0	0	0	0	1	0	0	0	0	0	0	0	0	0	0	0	0	0	0	0	0	0	0	0	0	-
ENSG00000211530	AL354933.1	miRNA	2	0	6	0	1	0	2	0	0	1	2	0	0	0	0	0	2	2	0	0	0	0	0	0	0	0	0	0	0	0	0	0	0	0	0	0	-
ENSG00000211595	IGKJ3	IG_J_gene	2	1	7	6	0	2	2	2	2	0	1	0	1	2	0	0	0	0	0	0	0	1	1	1	1	0	1	0	0	1	0	0	0	0	0	0	-
ENSG00000211596	IGKJ2	IG_J_gene	2	1	7	3	0	0	1	2	2	1	1	1	0	0	2	0	0	0	0	0	0	0	0	1	1	0	0	0	0	0	1	0	0	0	0	0	-
ENSG00000211598	IGKV4-1	IG_V_gene	2	1	2	1	1	0	0	1	0	0	0	0	0	0	0	0	0	0	0	0	1	0	0	0	0	0	0	0	0	0	0	0	0	0	0	0	ENSG00000211598
ENSG00000211599	IGKV5-2	IG_V_gene	9	6	3	2	0	2	2	6	0	0	0	0	0	0	0	0	0	0	0	0	0	2	0	5	0	0	0	0	0	0	0	0	0	0	0	0	ENSG00000211599
ENSG00000211611	IGKV6-21	IG_V_gene	5	4	3	2	0	4	0	2	0	0	0	0	0	1	0	0	0	0	0	0	0	3	0	2	0	0	0	0	0	0	0	0	0	0	0	0	-
ENSG00000211623	IGKV2D-26	IG_V_gene	5	3	4	4	2	3	0	2	0	0	0	0	0	1	0	0	0	0	0	0	1	2	0	1	0	0	0	0	0	1	0	0	0	0	0	0	ENSG00000211623
ENSG00000211626	IGKV6D-41	IG_V_gene	4	3	1	1	0	0	0	0	0	0	0	0	0	4	0	0	0	0	0	0	0	0	0	0	0	0	0	0	0	3	0	0	0	0	0	0	ENSG00000211626
ENSG00000211630	IGKV1D-13	IG_V_gene	2	1	3	2	0	2	1	2	0	0	0	0	0	0	0	0	0	0	0	0	0	1	0	1	0	0	0	0	0	0	0	0	0	0	0	0	ENSG00000211630
ENSG00000211633	IGKV1D-42	IG_V_gene	1	1	1	1	0	0	0	1	0	0	0	0	0	0	0	0	0	0	0	0	0	0	0	1	0	0	0	0	0	0	0	0	0	0	0	0	ENSG00000211633
ENSG00000211637	IGLV4-69	IG_V_gene	2	1	1	1	0	2	0	0	0	0	0	0	0	0	0	0	0	0	0	0	0	1	0	0	0	0	0	0	0	0	0	0	0	0	0	0	ENSG00000211637
ENSG00000211638	IGLV8-61	IG_V_gene	5	4	4	4	0	4	0	4	1	0	0	0	0	1	0	0	0	0	0	0	0	3	0	3	1	0	0	0	0	1	0	0	0	0	0	0	ENSG00000211638
ENSG00000211639	IGLV4-60	IG_V_gene	6	4	2	2	0	5	1	0	0	0	0	0	0	0	0	0	0	0	0	0	0	3	1	0	0	0	0	0	0	0	0	0	0	0	0	0	ENSG00000211639
ENSG00000211640	IGLV6-57	IG_V_gene	4	2	4	3	0	4	2	3	0	0	0	0	0	2	0	0	0	0	0	0	0	2	1	1	0	0	0	0	0	0	0	0	0	0	0	0	-
ENSG00000211642	IGLV10-54	IG_V_gene	1	1	1	1	0	0	0	0	0	0	0	0	0	1	0	0	0	0	0	0	0	0	0	0	0	0	0	0	0	1	0	0	0	0	0	0	ENSG00000211642
ENSG00000211644	IGLV1-51	IG_V_gene	1	0	4	0	0	1	1	1	0	0	0	0	0	1	0	0	0	0	0	0	0	0	0	0	0	0	0	0	0	0	0	0	0	0	0	0	-
ENSG00000211647	IGLV5-48	IG_V_gene	1	0	3	0	0	1	0	0	1	0	0	0	0	1	0	0	0	0	0	0	0	0	0	0	0	0	0	0	0	0	0	0	0	0	0	0	-
ENSG00000211649	IGLV7-46	IG_V_gene	1	1	1	1	0	0	0	1	0	0	0	0	0	0	0	0	0	0	0	0	0	0	0	1	0	0	0	0	0	0	0	0	0	0	0	0	ENSG00000211649
ENSG00000211650	IGLV5-45	IG_V_gene	6	5	3	2	0	4	1	4	0	0	0	0	0	0	0	0	0	0	0	0	0	4	0	4	0	0	0	0	0	0	0	0	0	0	0	0	ENSG00000211650
ENSG00000211652	IGLV7-43	IG_V_gene	2	1	1	1	0	0	0	2	0	0	0	0	0	0	0	0	0	0	0	0	0	0	0	1	0	0	0	0	0	0	0	0	0	0	0	0	ENSG00000211652
ENSG00000211654	IGLV5-37	IG_V_gene	6	2	3	2	0	4	0	2	0	0	0	0	0	2	0	0	0	0	0	0	0	2	0	0	0	0	0	0	0	1	0	0	0	0	0	0	ENSG00000211654
ENSG00000211655	IGLV1-36	IG_V_gene	1	0	2	0	0	1	0	0	1	0	0	0	0	0	0	0	0	0	0	0	0	0	0	0	0	0	0	0	0	0	0	0	0	0	0	0	-
ENSG00000211658	IGLV3-27	IG_V_gene	1	0	1	0	0	0	0	1	0	0	0	0	0	0	0	0	0	0	0	0	0	0	0	0	0	0	0	0	0	0	0	0	0	0	0	0	-
ENSG00000211662	IGLV3-21	IG_V_gene	4	2	2	2	0	1	0	0	3	0	0	0	0	0	0	0	0	0	0	0	0	1	0	0	1	0	0	0	0	0	0	0	0	0	0	0	ENSG00000211662
ENSG00000211663	IGLV3-19	IG_V_gene	3	2	4	3	0	1	2	2	1	0	0	0	0	0	0	0	0	0	0	0	0	0	2	2	1	0	0	0	0	0	0	0	0	0	0	0	-
ENSG00000211665	IGLV3-16	IG_V_gene	2	0	1	0	0	0	0	2	0	0	0	0	0	0	0	0	0	0	0	0	0	0	0	0	0	0	0	0	0	0	0	0	0	0	0	0	-
ENSG00000211666	IGLV2-14	IG_V_gene	3	3	6	6	0	3	1	2	2	0	1	0	0	3	0	0	0	0	0	0	0	3	1	2	2	0	1	0	0	3	0	0	0	0	0	0	ENSG00000211666
ENSG00000211667	IGLV3-12	IG_V_gene	3	3	5	5	0	2	2	2	1	0	0	0	0	2	0	0	0	0	0	0	0	2	2	2	1	0	0	0	0	2	0	0	0	0	0	0	ENSG00000211667
ENSG00000211668	IGLV2-11	IG_V_gene	2	1	3	3	0	1	0	2	0	0	0	0	0	2	0	0	0	0	0	0	0	1	0	1	0	0	0	0	0	1	0	0	0	0	0	0	-
ENSG00000211669	IGLV3-10	IG_V_gene	1	1	2	2	0	1	0	1	0	0	0	0	0	0	0	0	0	0	0	0	0	1	0	1	0	0	0	0	0	0	0	0	0	0	0	0	ENSG00000211669
ENSG00000211670	IGLV3-9	IG_V_gene	10	7	5	4	0	8	2	0	1	0	1	0	0	2	0	0	0	0	0	0	0	7	1	0	1	0	0	0	0	2	0	0	0	0	0	0	ENSG00000211670
ENSG00000211671	IGLV2-8	IG_V_gene	3	2	3	3	0	1	0	3	0	0	0	0	0	1	0	0	0	0	0	0	0	1	0	2	0	0	0	0	0	1	0	0	0	0	0	0	ENSG00000211671
ENSG00000211674	IGLJ1	IG_J_gene	2	0	1	0	0	0	2	0	0	0	0	0	0	0	0	0	0	0	0	0	0	0	0	0	0	0	0	0	0	0	0	0	0	0	0	0	-
ENSG00000211676	IGLJ2	IG_J_gene	2	0	4	0	0	2	2	2	0	0	0	0	0	2	0	0	0	0	0	0	0	0	0	0	0	0	0	0	0	0	0	0	0	0	0	0	-
ENSG00000211678	IGLJ3	IG_J_gene	2	0	8	0	0	2	2	2	2	0	2	2	1	2	0	0	0	0	0	0	0	0	0	0	0	0	0	0	0	0	0	0	0	0	0	0	-
ENSG00000211689	TRGC1	TR_C_gene	1	0	5	0	0	0	0	0	1	0	1	0	1	0	0	0	1	1	0	0	0	0	0	0	0	0	0	0	0	0	0	0	0	0	0	0	-
ENSG00000211692	TRGJP1	TR_J_gene	1	0	1	0	0	0	0	0	0	0	0	0	0	0	0	0	1	0	0	0	0	0	0	0	0	0	0	0	0	0	0	0	0	0	0	0	-
ENSG00000211701	TRGV1	TR_V_gene	4	3	3	3	0	0	0	0	0	0	0	3	1	0	0	0	0	3	0	0	0	0	0	0	0	0	0	2	1	0	0	0	0	2	0	0	ENSG00000211701
ENSG00000211707	TRBV7-1	TR_V_gene	6	4	2	2	0	6	0	6	0	0	0	0	0	0	0	0	0	0	0	0	0	4	0	4	0	0	0	0	0	0	0	0	0	0	0	0	ENSG00000211707
ENSG00000211717	TRBV10-1	TR_V_gene	1	1	1	1	0	1	0	0	0	0	0	0	0	0	0	0	0	0	0	0	0	1	0	0	0	0	0	0	0	0	0	0	0	0	0	0	ENSG00000211717
ENSG00000211720	TRBV11-1	TR_V_gene	1	0	1	0	0	1	0	0	0	0	0	0	0	0	0	0	0	0	0	0	0	0	0	0	0	0	0	0	0	0	0	0	0	0	0	0	-
ENSG00000211790	TRAV8-4	TR_V_gene	1	0	1	0	0	0	0	1	0	0	0	0	0	0	0	0	0	0	0	0	0	0	0	0	0	0	0	0	0	0	0	0	0	0	0	0	-
ENSG00000211808	TRAV8-7	TR_V_gene	3	1	2	2	0	2	0	2	0	0	0	0	0	0	0	0	0	0	0	0	0	1	0	1	0	0	0	0	0	0	0	0	0	0	0	0	-
ENSG00000211872	TRAJ17	TR_J_gene	1	0	1	0	0	1	0	0	0	0	0	0	0	0	0	0	0	0	0	0	0	0	0	0	0	0	0	0	0	0	0	0	0	0	0	0	-
ENSG00000211900	IGHJ6	IG_J_gene	1	0	2	0	0	0	0	1	0	1	0	0	0	0	0	0	0	0	0	0	0	0	0	0	0	0	0	0	0	0	0	0	0	0	0	0	-
ENSG00000211905	IGHJ1	IG_J_gene	1	0	2	0	0	1	0	0	0	0	0	0	0	1	0	0	0	0	0	0	0	0	0	0	0	0	0	0	0	0	0	0	0	0	0	0	-
ENSG00000211933	IGHV6-1	IG_V_gene	2	1	2	1	0	1	0	0	0	0	0	0	0	1	0	0	0	0	0	0	0	0	0	0	0	0	0	0	0	1	0	0	0	0	0	0	-
ENSG00000211935	IGHV1-3	IG_V_gene	1	1	1	1	0	0	1	0	0	0	0	0	0	0	0	0	0	0	0	0	0	0	1	0	0	0	0	0	0	0	0	0	0	0	0	0	ENSG00000211935
ENSG00000211937	IGHV2-5	IG_V_gene	5	3	2	1	0	5	0	0	0	0	0	0	0	1	0	0	0	0	0	0	0	3	0	0	0	0	0	0	0	0	0	0	0	0	0	0	-
ENSG00000211939	IGHV1-8	IG_V_gene	4	3	1	1	0	0	0	4	0	0	0	0	0	0	0	0	0	0	0	0	0	0	0	3	0	0	0	0	0	0	0	0	0	0	0	0	ENSG00000211939
ENSG00000211940	IGHV3-9	IG_V_gene	2	0	2	0	0	2	0	0	0	0	1	0	0	0	0	0	0	0	0	0	0	0	0	0	0	0	0	0	0	0	0	0	0	0	0	0	-
ENSG00000211942	IGHV3-13	IG_V_gene	1	1	2	2	0	1	0	1	0	0	0	0	0	0	0	0	0	0	0	0	0	1	0	1	0	0	0	0	0	0	0	0	0	0	0	0	ENSG00000211942
ENSG00000211943	IGHV3-15	IG_V_gene	1	0	2	0	0	1	0	1	0	0	0	0	0	0	0	0	0	0	0	0	0	0	0	0	0	0	0	0	0	0	0	0	0	0	0	0	-
ENSG00000211945	IGHV1-18	IG_V_gene	4	2	2	2	0	0	1	4	0	0	0	0	0	0	0	0	0	0	0	0	0	0	1	2	0	0	0	0	0	0	0	0	0	0	0	0	ENSG00000211945
ENSG00000211946	IGHV3-20	IG_V_gene	4	3	3	2	0	1	0	1	0	0	0	0	0	2	0	0	0	0	0	0	0	0	0	1	0	0	0	0	0	2	0	0	0	0	0	0	ENSG00000211946
ENSG00000211949	IGHV3-23	IG_V_gene	2	0	5	0	0	2	2	1	2	0	0	0	0	2	0	0	0	0	0	0	0	0	0	0	0	0	0	0	0	0	0	0	0	0	0	0	-
ENSG00000211950	IGHV1-24	IG_V_gene	6	3	4	3	0	6	1	2	0	0	0	0	0	1	0	0	0	0	0	0	0	3	1	0	0	0	0	0	0	1	0	0	0	0	0	0	ENSG00000211950
ENSG00000211951	IGHV2-26	IG_V_gene	8	6	4	4	0	6	1	2	0	0	0	0	0	4	0	0	0	0	0	0	0	5	1	1	0	0	0	0	0	3	0	0	0	0	0	0	ENSG00000211951
ENSG00000211952	IGHV4-28	IG_V_gene	1	0	1	0	0	0	0	0	0	0	0	1	0	0	0	0	0	0	0	0	0	0	0	0	0	0	0	0	0	0	0	0	0	0	0	0	-
ENSG00000211958	IGHV3-38	IG_V_gene	1	1	1	1	0	0	0	1	0	0	0	0	0	0	0	0	0	0	0	0	0	0	0	1	0	0	0	0	0	0	0	0	0	0	0	0	-
ENSG00000211959	IGHV4-39	IG_V_gene	3	2	2	2	0	3	0	2	0	0	0	0	0	0	0	0	0	0	0	0	0	2	0	1	0	0	0	0	0	0	0	0	0	0	0	0	ENSG00000211959
ENSG00000211962	IGHV1-46	IG_V_gene	2	1	4	3	1	1	1	1	0	0	0	0	0	0	0	0	0	0	0	0	1	0	1	1	0	0	0	0	0	0	0	0	0	0	0	0	-
ENSG00000211965	IGHV3-49	IG_V_gene	8	2	3	3	1	4	0	4	0	0	0	0	0	0	0	0	0	0	0	0	1	1	0	1	0	0	0	0	0	0	0	0	0	0	0	0	ENSG00000211965
ENSG00000211966	IGHV5-51	IG_V_gene	2	1	2	1	1	0	0	1	0	0	0	0	0	0	0	0	0	0	0	0	0	0	0	1	0	0	0	0	0	0	0	0	0	0	0	0	-
ENSG00000211968	IGHV1-58	IG_V_gene	2	2	2	2	0	1	0	1	0	0	0	0	0	0	0	0	0	0	0	0	0	1	0	1	0	0	0	0	0	0	0	0	0	0	0	0	ENSG00000211968
ENSG00000211972	IGHV3-66	IG_V_gene	3	1	2	1	0	3	0	0	0	0	0	0	0	0	1	0	0	0	0	0	0	1	0	0	0	0	0	0	0	0	0	0	0	0	0	0	ENSG00000211972
ENSG00000211973	IGHV1-69	IG_V_gene	2	1	2	1	0	1	0	2	0	0	0	0	0	0	0	0	0	0	0	0	0	0	0	1	0	0	0	0	0	0	0	0	0	0	0	0	ENSG00000211973
ENSG00000211974	IGHV2-70	IG_V_gene	4	1	3	1	1	2	0	0	0	1	0	0	0	0	0	0	0	0	0	0	0	1	0	0	0	0	0	0	0	0	0	0	0	0	0	0	-
ENSG00000211976	IGHV3-73	IG_V_gene	2	1	2	2	0	1	2	0	0	0	0	0	0	0	0	0	0	0	0	0	0	1	1	0	0	0	0	0	0	0	0	0	0	0	0	0	-
ENSG00000211979	IGHV7-81	IG_V_gene	1	1	1	1	0	1	0	0	0	0	0	0	0	0	0	0	0	0	0	0	0	1	0	0	0	0	0	0	0	0	0	0	0	0	0	0	-
ENSG00000212093	AP000807.1	miRNA	1	0	1	0	0	0	0	0	0	0	0	0	0	0	0	1	0	0	0	0	0	0	0	0	0	0	0	0	0	0	0	0	0	0	0	0	-
ENSG00000212568	U6	snRNA	2	0	2	0	1	0	0	0	0	0	0	0	0	0	0	0	1	0	0	0	0	0	0	0	0	0	0	0	0	0	0	0	0	0	0	0	-
ENSG00000212643	ZRSR1	protein_coding	2	1	3	1	0	1	0	0	1	0	0	0	0	0	0	0	0	2	0	0	0	0	0	0	0	0	0	0	0	0	0	0	0	1	0	0	-
ENSG00000212710	CTAGE1	protein_coding	1	1	1	1	0	0	0	0	1	0	0	0	0	0	0	0	0	0	0	0	0	0	0	0	1	0	0	0	0	0	0	0	0	0	0	0	-
ENSG00000212712	AP002414.1	protein_coding	2	2	4	4	0	1	1	0	0	0	0	0	0	0	0	0	1	1	0	0	0	1	1	0	0	0	0	0	0	0	0	0	1	1	0	0	-
ENSG00000212978	AC016747.3	lincRNA	3	0	4	0	0	3	0	2	0	1	0	0	0	1	0	0	0	0	0	0	0	0	0	0	0	0	0	0	0	0	0	0	0	0	0	0	-
ENSG00000213005	RP11-345I19.6	pseudogene	1	0	13	0	1	1	1	1	0	1	1	1	1	0	1	1	1	1	1	0	0	0	0	0	0	0	0	0	0	0	0	0	0	0	0	0	-
ENSG00000213026	CFL1P4	pseudogene	5	0	12	0	3	0	3	2	1	3	3	0	1	0	2	3	2	3	4	0	0	0	0	0	0	0	0	0	0	0	0	0	0	0	0	0	-
ENSG00000213028	RP11-108F13.2	pseudogene	1	0	1	0	0	0	0	0	0	0	0	0	0	0	0	0	1	0	0	0	0	0	0	0	0	0	0	0	0	0	0	0	0	0	0	0	-
ENSG00000213033	AURKAPS1	pseudogene	2	0	1	0	0	0	0	0	0	2	0	0	0	0	0	0	0	0	0	0	0	0	0	0	0	0	0	0	0	0	0	0	0	0	0	0	-
ENSG00000213041	RP11-383G10.3	pseudogene	1	0	2	0	0	0	0	0	0	0	0	0	0	0	0	1	0	1	0	0	0	0	0	0	0	0	0	0	0	0	0	0	0	0	0	0	-
ENSG00000213055	AC064852.5	pseudogene	1	0	7	0	1	1	1	1	0	0	1	0	1	0	0	0	0	0	1	0	0	0	0	0	0	0	0	0	0	0	0	0	0	0	0	0	-
ENSG00000213058	RP4-765C7.2	pseudogene	5	0	15	0	3	1	3	3	2	2	3	1	3	2	3	3	3	1	2	0	0	0	0	0	0	0	0	0	0	0	0	0	0	0	0	0	-
ENSG00000213063	RP11-375F2.3	pseudogene	1	0	1	0	0	0	0	0	0	0	0	0	0	0	0	0	1	0	0	0	0	0	0	0	0	0	0	0	0	0	0	0	0	0	0	0	-
ENSG00000213067	RP11-760D2.10	pseudogene	4	0	1	0	0	0	0	0	0	0	0	0	0	0	0	0	0	0	4	0	0	0	0	0	0	0	0	0	0	0	0	0	0	0	0	0	-
ENSG00000213071	LPAL2	processed_transcript	1	0	1	0	0	1	0	0	0	0	0	0	0	0	0	0	0	0	0	0	0	0	0	0	0	0	0	0	0	0	0	0	0	0	0	0	-
ENSG00000213075	RPL31P11	processed_transcript	1	0	11	0	1	1	1	1	1	1	1	0	1	0	0	1	0	1	1	0	0	0	0	0	0	0	0	0	0	0	0	0	0	0	0	0	-
ENSG00000213076	yR211F11.2	pseudogene	5	0	8	0	2	2	1	0	1	1	1	0	0	0	2	0	3	0	0	0	0	0	0	0	0	0	0	0	0	0	0	0	0	0	0	0	-
ENSG00000213078	RP5-933K21.2	pseudogene	13	0	13	0	13	12	11	6	9	10	12	0	1	4	5	0	11	0	7	2	0	0	0	0	0	0	0	0	0	0	0	0	0	0	0	0	-
ENSG00000213082	AC096772.4	pseudogene	1	0	2	0	1	0	0	0	0	0	0	0	0	0	0	0	0	1	0	0	0	0	0	0	0	0	0	0	0	0	0	0	0	0	0	0	-
ENSG00000213089	RP1-44A20.4	pseudogene	2	0	2	0	2	0	0	0	0	0	0	0	0	1	0	0	0	0	0	0	0	0	0	0	0	0	0	0	0	0	0	0	0	0	0	0	-
ENSG00000213090	AC007256.5	pseudogene	25	0	15	0	21	11	18	15	13	17	18	6	6	1	6	0	24	3	16	1	0	0	0	0	0	0	0	0	0	0	0	0	0	0	0	0	-
ENSG00000213096	ZNF254	protein_coding	13	7	13	10	10	0	1	1	3	7	8	2	3	0	3	4	3	2	1	0	5	0	0	1	2	3	4	1	2	0	1	2	2	0	0	0	ENSG00000213096
ENSG00000213100	RP6-227L5.2	pseudogene	1	0	1	0	0	0	0	0	0	0	0	0	0	1	0	0	0	0	0	0	0	0	0	0	0	0	0	0	0	0	0	0	0	0	0	0	-
ENSG00000213104	AC010746.4	pseudogene	1	0	4	0	0	0	1	0	1	0	0	0	0	0	1	0	0	0	1	0	0	0	0	0	0	0	0	0	0	0	0	0	0	0	0	0	-
ENSG00000213107	AC064834.4	pseudogene	5	0	8	0	4	0	4	0	1	1	2	0	0	0	0	0	4	1	4	0	0	0	0	0	0	0	0	0	0	0	0	0	0	0	0	0	-
ENSG00000213110	AC019178.2	pseudogene	10	0	9	0	5	4	6	3	3	3	3	0	0	0	0	0	8	0	3	0	0	0	0	0	0	0	0	0	0	0	0	0	0	0	0	0	-
ENSG00000213115	AC104131.1	pseudogene	3	0	3	0	1	0	0	0	0	0	0	0	0	0	0	0	1	0	1	0	0	0	0	0	0	0	0	0	0	0	0	0	0	0	0	0	-
ENSG00000213126	AC092642.1	pseudogene	7	0	1	0	0	0	0	0	0	0	0	0	0	0	0	0	7	0	0	0	0	0	0	0	0	0	0	0	0	0	0	0	0	0	0	0	-
ENSG00000213137	ARF1P2	pseudogene	3	0	9	0	3	3	0	3	2	2	3	0	2	0	0	0	1	0	3	0	0	0	0	0	0	0	0	0	0	0	0	0	0	0	0	0	-
ENSG00000213140	ELK2AP	pseudogene	2	0	3	0	1	2	0	0	0	0	0	0	0	0	0	0	0	0	1	0	0	0	0	0	0	0	0	0	0	0	0	0	0	0	0	0	-
ENSG00000213148	AC073465.1	pseudogene	8	0	14	0	3	3	5	2	2	4	4	3	5	0	2	6	0	4	7	1	0	0	0	0	0	0	0	0	0	0	0	0	0	0	0	0	-
ENSG00000213149	CNN2P9	pseudogene	5	0	4	0	0	1	0	3	1	0	1	0	0	0	0	0	0	0	0	0	0	0	0	0	0	0	0	0	0	0	0	0	0	0	0	0	-
ENSG00000213153	RP11-259P6.3	pseudogene	2	0	2	0	0	2	0	0	1	0	0	0	0	0	0	0	0	0	0	0	0	0	0	0	0	0	0	0	0	0	0	0	0	0	0	0	-
ENSG00000213155	RP11-252O18.3	pseudogene	7	0	13	0	3	6	6	7	3	4	4	0	3	0	4	0	6	3	6	3	0	0	0	0	0	0	0	0	0	0	0	0	0	0	0	0	-
ENSG00000213157	RP11-259P15.1	pseudogene	2	0	5	0	0	2	0	0	2	0	0	0	2	0	0	2	0	2	0	0	0	0	0	0	0	0	0	0	0	0	0	0	0	0	0	0	-
ENSG00000213169	RP11-393N4.2	pseudogene	6	0	16	0	5	5	4	3	3	5	3	2	1	1	3	3	3	3	6	3	0	0	0	0	0	0	0	0	0	0	0	0	0	0	0	0	-
ENSG00000213174	RP11-373E16.1	pseudogene	6	0	7	0	2	2	0	0	0	0	0	2	2	0	3	3	0	1	0	0	0	0	0	0	0	0	0	0	0	0	0	0	0	0	0	0	-
ENSG00000213177	RP3-344J20.2	pseudogene	6	0	15	0	6	4	6	3	6	4	6	4	4	0	3	6	6	3	6	1	0	0	0	0	0	0	0	0	0	0	0	0	0	0	0	0	-
ENSG00000213179	RP11-557B23.1	pseudogene	1	0	1	0	0	0	0	0	0	0	0	0	0	0	0	0	0	0	1	0	0	0	0	0	0	0	0	0	0	0	0	0	0	0	0	0	-
ENSG00000213184	RP11-335F8.2	pseudogene	17	0	16	0	12	13	13	12	7	13	14	4	2	8	15	3	13	6	15	3	0	0	0	0	0	0	0	0	0	0	0	0	0	0	0	0	-
ENSG00000213187	COPS5P	pseudogene	10	0	3	0	0	0	0	0	0	0	1	0	0	0	0	0	9	0	1	0	0	0	0	0	0	0	0	0	0	0	0	0	0	0	0	0	-
ENSG00000213194	AC016732.2	pseudogene	14	0	16	0	12	11	14	12	12	7	13	4	4	7	8	6	11	11	10	4	0	0	0	0	0	0	0	0	0	0	0	0	0	0	0	0	-
ENSG00000213209	AC005229.7	pseudogene	7	0	14	0	6	3	5	5	5	4	5	3	5	0	2	5	6	5	5	0	0	0	0	0	0	0	0	0	0	0	0	0	0	0	0	0	-
ENSG00000213212	NCLP1	pseudogene	4	0	12	0	4	3	4	4	3	0	4	3	3	0	4	0	3	3	3	0	0	0	0	0	0	0	0	0	0	0	0	0	0	0	0	0	-
ENSG00000213224	RP5-998N21.8	pseudogene	2	0	2	0	0	0	0	0	0	0	0	0	0	0	0	1	0	0	2	0	0	0	0	0	0	0	0	0	0	0	0	0	0	0	0	0	-
ENSG00000213225	AC018804.7	processed_transcript	3	0	8	0	2	2	2	0	1	1	3	0	0	0	0	0	2	0	3	0	0	0	0	0	0	0	0	0	0	0	0	0	0	0	0	0	-
ENSG00000213226	RP11-337C18.4	pseudogene	19	0	7	0	7	0	4	0	1	0	7	0	0	0	0	2	19	0	6	0	0	0	0	0	0	0	0	0	0	0	0	0	0	0	0	0	-
ENSG00000213228	RP11-371B4.2	pseudogene	1	0	15	0	1	1	1	1	1	1	1	1	1	1	1	1	1	1	1	0	0	0	0	0	0	0	0	0	0	0	0	0	0	0	0	0	-
ENSG00000213232	PPP1R2P10	pseudogene	2	0	1	0	0	0	0	0	0	0	0	0	0	0	0	0	2	0	0	0	0	0	0	0	0	0	0	0	0	0	0	0	0	0	0	0	-
ENSG00000213234	ST13P10	pseudogene	7	0	16	0	4	4	4	5	5	2	6	5	5	1	3	4	3	5	5	3	0	0	0	0	0	0	0	0	0	0	0	0	0	0	0	0	-
ENSG00000213235	EEF1A1P33	pseudogene	3	0	14	0	1	3	1	1	1	1	1	1	1	0	1	1	1	1	1	0	0	0	0	0	0	0	0	0	0	0	0	0	0	0	0	0	-
ENSG00000213237	AC008155.1	pseudogene	2	0	4	0	1	1	1	0	0	0	0	0	0	0	0	0	0	1	0	0	0	0	0	0	0	0	0	0	0	0	0	0	0	0	0	0	-
ENSG00000213239	AC018737.4	pseudogene	1	0	12	0	1	1	1	1	1	1	1	0	1	0	1	1	0	1	1	0	0	0	0	0	0	0	0	0	0	0	0	0	0	0	0	0	-
ENSG00000213250	RBMS2P1	pseudogene	6	0	15	0	6	5	5	6	5	6	5	1	6	5	4	2	6	0	5	3	0	0	0	0	0	0	0	0	0	0	0	0	0	0	0	0	-
ENSG00000213252	RP11-819M15.1	pseudogene	4	0	11	0	3	4	4	3	4	3	4	0	0	4	1	0	4	0	3	0	0	0	0	0	0	0	0	0	0	0	0	0	0	0	0	0	-
ENSG00000213260	YWHAZP5	pseudogene	2	0	13	0	2	0	2	2	2	2	2	2	1	0	2	1	0	2	2	2	0	0	0	0	0	0	0	0	0	0	0	0	0	0	0	0	-
ENSG00000213262	AL365331.2	pseudogene	9	0	10	0	3	4	4	2	2	4	5	0	0	0	0	7	0	4	5	0	0	0	0	0	0	0	0	0	0	0	0	0	0	0	0	0	-
ENSG00000213264	RP11-65E22.3	pseudogene	5	0	10	0	3	5	4	4	2	1	1	0	0	0	0	0	1	0	5	1	0	0	0	0	0	0	0	0	0	0	0	0	0	0	0	0	-
ENSG00000213270	RPL6P25	pseudogene	2	0	14	0	1	1	1	1	1	1	1	1	1	0	1	0	1	1	1	1	0	0	0	0	0	0	0	0	0	0	0	0	0	0	0	0	-
ENSG00000213275	AP005232.1	pseudogene	2	0	8	0	1	2	2	0	0	2	2	0	0	0	1	0	1	1	0	0	0	0	0	0	0	0	0	0	0	0	0	0	0	0	0	0	-
ENSG00000213277	RP11-332O19.3	pseudogene	2	0	1	0	0	0	0	0	0	0	0	0	0	0	0	0	0	0	2	0	0	0	0	0	0	0	0	0	0	0	0	0	0	0	0	0	-
ENSG00000213287	RP11-680L20.1	pseudogene	1	0	1	0	0	0	0	0	0	0	1	0	0	0	0	0	0	0	0	0	0	0	0	0	0	0	0	0	0	0	0	0	0	0	0	0	-
ENSG00000213290	CTD-2192J16.12	pseudogene	8	0	14	0	8	7	8	8	8	8	8	3	5	6	8	0	8	5	8	0	0	0	0	0	0	0	0	0	0	0	0	0	0	0	0	0	-
ENSG00000213293	CTD-2666L21.3	pseudogene	2	0	11	0	1	1	1	0	1	1	1	1	0	2	0	1	1	1	0	0	0	0	0	0	0	0	0	0	0	0	0	0	0	0	0	0	-
ENSG00000213296	RP5-1106E3.1	pseudogene	2	0	8	0	1	0	1	0	0	1	0	0	1	0	0	1	1	1	1	0	0	0	0	0	0	0	0	0	0	0	0	0	0	0	0	0	-
ENSG00000213301	HMGB3P11	pseudogene	1	0	2	0	0	0	0	0	0	0	0	0	0	0	1	1	0	0	0	0	0	0	0	0	0	0	0	0	0	0	0	0	0	0	0	0	-
ENSG00000213305	AP000857.1	pseudogene	1	0	1	0	0	0	0	0	0	0	0	0	0	0	0	0	1	0	0	0	0	0	0	0	0	0	0	0	0	0	0	0	0	0	0	0	-
ENSG00000213307	RP11-335K5.1	pseudogene	6	0	15	0	3	2	3	3	4	3	3	1	2	0	2	1	1	5	2	1	0	0	0	0	0	0	0	0	0	0	0	0	0	0	0	0	-
[truncated: 2,897 more rows]

## Sheet: Table S9
Table S9
Rank of gene expression or RDD frequency correlation between pairs of samples
We generated correlation metrics for each pairwise comparison based on gene expression or RDD frequency (e.g. for each sample we list the number of RDDs within exonic and UTR regions for each gene), then ranked the pairs by their correlations (e.g. the correlation of gene expression between CC11 and CC6 ranks 5th among all samples -- row16). In most cases, RDD correlation provided a better measur…
Expression	CC1	CC2	CC3	CC4	CC5	CC6	CC7	CC8	CC9	CC10	CC11	CC12	CC13	CC14	CC15	CC16		ID	Tissue	Patient	Relationship
CC1	-	14	15	13	9	5	10	12	1	7	4	8	11	3	6	2		CC1	Adenocarcinoma; distant metastasis	Patient 1	None
CC2	11	-	10	1	2	14	4	7	12	3	13	9	5	6	8	15		CC2	Benign lymph node	Patient 2	Same patient as CC3, same tissue as CC4
CC3	8	6	-	1	4	9	2	14	13	3	10	15	7	12	5	11		CC3	Adenocarcinoma; primary	Patient 2	Same patient as CC2
CC4	6	1	7	-	3	11	5	15	8	2	14	10	12	9	4	13		CC4	Adenocarcinoma; lymph node metastasis	Patient 3	Same patient as CC5; same tissue as CC2
CC5	8	12	15	11	-	14	2	6	5	1	7	4	10	3	9	13		CC5	Adenocarcinoma; primary	Patient 3	Same patient as CC4
CC6	1	15	12	10	8	-	11	14	4	7	3	9	13	6	5	2		CC6	Neuroendocrine; metastasis	Patient 4	Same patient as CC11
CC7	7	12	14	11	1	15	-	9	8	2	10	3	6	5	4	13		CC7	Adenocarcinoma; primary	Patient 5	None
CC8	9	11	15	13	3	14	8	-	4	7	5	2	6	1	10	12		CC8	Hybrid Adenocarcinoma-Neuroendocrine; lymph node metastasis	Patient 6	Same patient as CC9; lymph node largely replaced by tumour so little similarity to CC2+4
CC9	1	14	15	13	6	8	11	7	-	5	2	4	12	3	10	9		CC9	Hybrid Adenocarcinoma-Neuroendocrine tumor; primary	Patient 6	Same patient as CC8
CC10	6	14	15	10	1	13	4	9	3	-	8	2	12	5	7	11		CC10	Adenocarcinoma; primary	Patient 7	None
CC11	3	14	15	13	7	5	12	6	2	10	-	8	11	1	9	4		CC11	Neuroendocrine tumour; metastasis	Patient 4	Same patient as CC6
CC12	6	14	15	13	4	12	7	5	3	2	8	-	11	1	9	10		CC12	Adenocarcinoma; primary xenograft	Patient 8	None
CC13	8	11	14	13	2	15	4	1	10	6	9	7	-	3	5	12		CC13	Adenocarcinoma; primary xenograft	Patient 9	Same patient origin as CC14
CC14	3	14	15	13	6	12	11	5	4	7	1	2	10	-	9	8		CC14	Adenocarcinoma; primary xenograft	Patient 9	Same patient origin as CC13
CC15	2	14	15	12	6	5	10	13	8	3	7	9	11	4	-	1		CC15	Cell line C4-2	Cell line 1	Related to CC16
CC16	1	15	14	12	9	3	10	13	6	7	4	8	11	5	2	-		CC16	Cell line LNCaP	Cell line 2	Related to CC15
Exonic+UTR	CC1	CC2	CC3	CC4	CC5	CC6	CC7	CC8	CC9	CC10	CC11	CC12	CC13	CC14	CC15	CC16
CC1	-	8	9	7	4	2	1	14	10	13	5	15	6	12	3	11
CC2	5	-	7	1	2	3	4	14	11	10	6	15	9	12	8	13
CC3	4	5	-	3	2	6	1	13	12	9	7	14	10	11	8	15
CC4	5	1	6	-	2	4	3	13	11	10	7	15	9	14	8	12
CC5	5	2	7	3	-	4	1	13	11	10	6	15	9	14	8	12
CC6	4	5	8	6	3	-	1	14	10	12	2	15	9	13	7	11
CC7	2	6	5	4	1	3	-	13	12	10	7	15	9	11	8	14
CC8	10	13	11	6	7	9	5	-	1	8	3	4	14	2	12	15
CC9	6	14	8	10	7	9	5	1	-	12	3	4	13	2	11	15
CC10	8	5	1	2	4	7	3	10	9	-	6	15	13	12	11	14
CC11	4	7	8	6	2	1	3	11	10	14	-	15	9	13	5	12
CC12	7	13	4	12	8	10	6	3	2	9	5	-	14	1	11	15
CC13	1	7	9	8	5	3	2	12	11	14	6	15	-	10	4	13
CC14	7	14	5	11	8	9	4	3	1	13	6	2	10	-	12	15
CC15	1	7	9	6	5	2	3	14	11	13	4	15	8	12	-	10
CC16	3	8	10	5	6	7	4	12	13	11	2	15	9	14	1	-

[truncated: 9 more sheets: Table S10, Table S11, Table S12, Table S13, Table S14, Table S15, Table S16, Table S17, Table S18]
